# Supplementary material for: 1-Isopropyl-4-nitro-6-meth­oxy-1H-benzimidazole
Source: Acta Crystallogr Sect E Struct Rep Online. 2008 Jun 25;64(Pt 7):o1336–7. doi: 10.1107/S160053680801859X (PMC2961682; doi:10.1107/S160053680801859X)
Supplement: Supplementary file 1 [file e-64-o1336-sup1.cif]

##############################################################################
###                                                                        ###
###        Electronic paper (Acta Crystallographica Section E)             ###
###                                                                        ###
##############################################################################
#                                                                            #
# This CIF contains the data in a paper accepted for publication in Acta     #
# Crystallographica Section E. It conforms to the requirements of Notes      #
# for Authors for Section E, and has been peer reviewed under the auspices   #
# of the IUCr Commission on Journals.                                        #
#                                                                            #
# Full details of the Crystallographic Information File format               #
# are given in the paper "The Crystallographic Information File (CIF):       #
# a New Standard Archive File for Crystallography" by S. R. Hall, F. H.      #
# Allen and I. D. Brown [Acta Cryst. (1991), A47, 655-685].                  #
#                                                                            #
# The current version of the core CIF dictionary is obtainable from          #
# ftp://ftp.iucr.org/pub/cif_core.dic. The current version number is 2.4.    #
#                                                                            #
# Software is freely available for graphical display of the structure(s) in  #
# this CIF.  For information consult the CIF home page http://www.iucr.org/  #
# cif/home.html                                                              #
#                                                                            #
# This file may be used for bona fide research purposes within the           #
# scientific community so long as proper attribution is given to the journal # 
# article from which it was obtained.                                        #
#                                                                            #
##############################################################################
                                             
data_I
_audit_creation_method     SHELXL-97
_chemical_name_systematic
;
1-Isopropyl-4-nitro-6-methoxy-1H-benzimidazole
;
_chemical_name_common     ?
_chemical_formula_moiety     'C11 H13 N3 O3'
_chemical_formula_sum     'C11 H13 N3 O3'
_chemical_formula_iupac     'C11 H13 N3 O3'
_chemical_formula_weight     235.24
_chemical_melting_point     ?
_symmetry_cell_setting     orthorhombic
_symmetry_space_group_name_H-M     'P 21 21 21'
_symmetry_space_group_name_Hall     'P 2ac 2ab'
loop_
    _symmetry_equiv_pos_as_xyz
    'x, y, z'
    '-x+1/2, -y, z+1/2'
    '-x, y+1/2, -z+1/2'
    'x+1/2, -y+1/2, -z'
_cell_length_a     7.63920(10)
_cell_length_b     16.0029(3)
_cell_length_c     17.9496(3)
_cell_angle_alpha     90.00
_cell_angle_beta     90.00
_cell_angle_gamma     90.00
_cell_volume     2194.33(6)
_cell_formula_units_Z     8
_cell_measurement_reflns_used     12882
_cell_measurement_theta_min     2.266
_cell_measurement_theta_max     30.9415
_cell_measurement_temperature     150(2)
_exptl_crystal_description     rhomboid
_exptl_crystal_colour     yellow
_exptl_crystal_size_max     0.43
_exptl_crystal_size_mid     0.33
_exptl_crystal_size_min     0.28
_exptl_crystal_density_diffrn     1.424
_exptl_crystal_density_meas     ?
_exptl_crystal_density_method     'not measured'
_exptl_crystal_F_000     992.0
_exptl_absorpt_coefficient_mu     0.106
_exptl_absorpt_correction_type     multi-scan
_exptl_absorpt_process_details     '(SADABS; Sheldrick, 2002)'
_exptl_absorpt_correction_T_min     0.959
_exptl_absorpt_correction_T_max     0.971
_exptl_special_details
;
;
_diffrn_ambient_temperature     296(2)
_diffrn_radiation_type     MoK\a
_diffrn_radiation_wavelength     0.71073
_diffrn_radiation_source     'fine-focus sealed tube'
_diffrn_radiation_monochromator     graphite
_diffrn_measurement_device_type     'Bruker SMART APEXII'
_diffrn_measurement_method     '\f and \w'
_diffrn_detector_area_resol_mean     ?
_diffrn_reflns_number     39389
_diffrn_reflns_av_R_equivalents     0.0263
_diffrn_reflns_av_sigmaI/netI     0.0129
_diffrn_reflns_theta_min     1.70
_diffrn_reflns_theta_max     31.17
_diffrn_reflns_theta_full     31.17
_diffrn_measured_fraction_theta_max     0.998
_diffrn_measured_fraction_theta_full     0.998
_diffrn_reflns_limit_h_min     -11
_diffrn_reflns_limit_h_max     11
_diffrn_reflns_limit_k_min     -23
_diffrn_reflns_limit_k_max     23
_diffrn_reflns_limit_l_min     -25
_diffrn_reflns_limit_l_max     26
_diffrn_standards_number     7094
_diffrn_standards_interval_count     0
_diffrn_standards_interval_time     0
_diffrn_standards_decay_%     ?
_refine_special_details
;
Refinement of <i>F</i>^2^ against ALL reflections. The weighted <i>R</i>-factor
<i>wR</i> and goodness of fit <i>S</i> are based on <i>F</i>^2^, conventional
<i>R</i>-factors <i>R</i> are based on <i>F</i>, with <i>F</i> set to zero for
negative <i>F</i>^2^. The threshold expression of <i>F</i>^2^ >
\s(<i>F</i>^2^) is used only for calculating <i>R</i>-factors(gt) <i>etc</i>.
and is not relevant to the choice of reflections for refinement.
<i>R</i>-factors based on <i>F</i>^2^ are statistically about twice as large
as those based on <i>F</i>, and <i>R</i>- factors based on ALL data will be
even larger.
;
_reflns_number_total     3989
_reflns_number_gt     3649
_reflns_threshold_expression     I>2\s(I)
_refine_ls_structure_factor_coef     Fsqd
_refine_ls_matrix_type     full
_refine_ls_R_factor_all     0.0382
_refine_ls_R_factor_gt     0.0335
_refine_ls_wR_factor_gt     0.0949
_refine_ls_wR_factor_ref     0.0986
_refine_ls_goodness_of_fit_ref     1.088
_refine_ls_restrained_S_all     1.088
_refine_ls_number_reflns     3989
_refine_ls_number_parameters     313
_refine_ls_number_restraints     0
_refine_ls_hydrogen_treatment     constr
_refine_ls_weighting_scheme     calc
_refine_ls_weighting_details
         'calc w=1/[\s^2^(Fo^2^)+(0.0626P)^2^+0.1952P] where P=(Fo^2^+2Fc^2^)/3'
_atom_sites_solution_hydrogens     geom
_atom_sites_solution_primary     direct
_atom_sites_solution_secondary     difmap
_refine_ls_shift/su_max     0.006
_refine_ls_shift/su_mean     0.001
_refine_diff_density_max     0.468
_refine_diff_density_min     -0.204
_refine_ls_extinction_method     none
_refine_ls_extinction_coef     ?
loop_
    _atom_type_symbol
    _atom_type_description
    _atom_type_scat_dispersion_real
    _atom_type_scat_dispersion_imag
    _atom_type_scat_source
    'C' 'C' 0.0033 0.0000
                         'International Tables Vol C Tables 4.2.6.8 and 6.1.1.4'
    'H' 'H' 0.0000 0.0000
                         'International Tables Vol C Tables 4.2.6.8 and 6.1.1.4'
    'N' 'N' 0.0061 0.0000
                         'International Tables Vol C Tables 4.2.6.8 and 6.1.1.4'
    'O' 'O' 0.0106 0.0000
                         'International Tables Vol C Tables 4.2.6.8 and 6.1.1.4'
_computing_data_collection     'SMART (Bruker, 1998)'
_computing_cell_refinement     'SAINT (Bruker, 1998)'
_computing_data_reduction     'SAINT (Bruker, 1998)'
_computing_structure_solution     'SHELXS97 (Sheldrick, 2008)'
_computing_structure_refinement     'SHELXL97 (Sheldrick, 2008)'
_computing_molecular_graphics
                             'SHELXTL (Sheldrick, 2008) and PLATON (Spek, 2003)'
_computing_publication_material     'ORTEP-3 for Windows (Farrugia, 1997)'
loop_
    _atom_site_type_symbol
    _atom_site_label
    _atom_site_fract_x
    _atom_site_fract_y
    _atom_site_fract_z
    _atom_site_U_iso_or_equiv
    _atom_site_adp_type
    _atom_site_calc_flag
    _atom_site_refinement_flags
    _atom_site_occupancy
    _atom_site_disorder_assembly
    _atom_site_disorder_group
    O O6 0.21889(17) 0.44035(7) 0.15295(6) 0.0298(2) Uani d . 1 . .
    N N4 0.04946(18) 0.68089(7) 0.29007(7) 0.0257(2) Uani d . 1 . .
    C C14 0.24765(18) 0.47797(8) 0.35375(7) 0.0192(2) Uani d . 1 . .
    N N6 0.28545(16) 0.45465(7) 0.42604(6) 0.0205(2) Uani d . 1 . .
    C C16 0.17746(18) 0.55944(8) 0.35923(7) 0.0201(2) Uani d . 1 . .
    C C18 0.13756(19) 0.55466(9) 0.22533(8) 0.0233(3) Uani d . 1 . .
    H H5 0.0985 0.5799 0.1817 0.028 Uiso calc R 1 . .
    C C13 0.26894(18) 0.43410(8) 0.28697(7) 0.0209(2) Uani d . 1 . .
    H H7 0.3191 0.3812 0.2856 0.025 Uiso calc R 1 . .
    O O5 -0.0279(2) 0.70366(8) 0.23365(7) 0.0401(3) Uani d . 1 . .
    C C17 0.12331(19) 0.59655(8) 0.29232(8) 0.0213(2) Uani d . 1 . .
    C C12 0.2109(2) 0.47402(9) 0.22273(7) 0.0222(3) Uani d . 1 . .
    N N5 0.17167(17) 0.58463(7) 0.43318(7) 0.0236(2) Uani d . 1 . .
    O O4 0.0687(2) 0.72566(7) 0.34467(7) 0.0436(3) Uani d . 1 . .
    C C21 0.2167(2) 0.30465(8) 0.43829(8) 0.0258(3) Uani d . 1 . .
    H H9A 0.1150 0.3176 0.4675 0.039 Uiso calc R 1 . .
    H H9B 0.2632 0.2517 0.4537 0.039 Uiso calc R 1 . .
    H H9C 0.1850 0.3020 0.3866 0.039 Uiso calc R 1 . .
    C C19 0.2891(2) 0.35769(9) 0.14715(8) 0.0290(3) Uani d . 1 . .
    H H11A 0.4060 0.3569 0.1668 0.043 Uiso calc R 1 . .
    H H11B 0.2913 0.3410 0.0958 0.043 Uiso calc R 1 . .
    H H11C 0.2172 0.3197 0.1750 0.043 Uiso calc R 1 . .
    C C20 0.35454(19) 0.37233(8) 0.44953(8) 0.0222(2) Uani d . 1 . .
    H H8 0.4568 0.3588 0.4189 0.027 Uiso calc R 1 . .
    C C15 0.2357(2) 0.52027(8) 0.46970(8) 0.0235(3) Uani d . 1 . .
    H H1 0.2463 0.5195 0.5213 0.028 Uiso calc R 1 . .
    C C22 0.4111(2) 0.37599(10) 0.53068(8) 0.0300(3) Uani d . 1 . .
    H H10A 0.4943 0.4204 0.5372 0.045 Uiso calc R 1 . .
    H H10B 0.4640 0.3238 0.5445 0.045 Uiso calc R 1 . .
    H H10C 0.3108 0.3861 0.5616 0.045 Uiso calc R 1 . .
    C C5 0.63745(18) 0.55518(8) 0.10934(7) 0.0200(2) Uani d . 1 . .
    N N1 0.51798(17) 0.67741(7) 0.17962(7) 0.0257(2) Uani d . 1 . .
    O O3 0.74288(17) 0.44725(7) 0.31636(5) 0.0290(2) Uani d . 1 . .
    C C6 0.60053(18) 0.59506(8) 0.17718(8) 0.0209(2) Uani d . 1 . .
    N N3 0.74022(16) 0.45062(7) 0.04131(6) 0.0197(2) Uani d . 1 . .
    C C3 0.71541(17) 0.47535(8) 0.11420(7) 0.0185(2) Uani d . 1 . .
    C C1 0.71502(19) 0.47734(9) 0.24614(7) 0.0215(2) Uani d . 1 . .
    C C2 0.75604(18) 0.43486(8) 0.18085(7) 0.0205(2) Uani d . 1 . .
    H H18 0.8078 0.3823 0.1816 0.025 Uiso calc R 1 . .
    N N2 0.61682(17) 0.57845(7) 0.03556(6) 0.0233(2) Uani d . 1 . .
    C C7 0.63817(19) 0.55723(9) 0.24427(8) 0.0229(3) Uani d . 1 . .
    H H20 0.6126 0.5847 0.2886 0.027 Uiso calc R 1 . .
    O O1 0.5265(2) 0.71814(9) 0.23746(8) 0.0493(4) Uani d . 1 . .
    O O2 0.44371(17) 0.70267(7) 0.12361(7) 0.0342(3) Uani d . 1 . .
    C C11 0.6778(2) 0.29985(8) 0.03307(8) 0.0252(3) Uani d . 1 . .
    H H13A 0.6454 0.3014 0.0847 0.038 Uiso calc R 1 . .
    H H13B 0.7288 0.2465 0.0217 0.038 Uiso calc R 1 . .
    H H13C 0.5757 0.3082 0.0028 0.038 Uiso calc R 1 . .
    C C4 0.67924(19) 0.51421(8) -0.00193(8) 0.0231(3) Uani d . 1 . .
    H H15 0.6815 0.5125 -0.0537 0.028 Uiso calc R 1 . .
    C C9 0.80998(18) 0.36854(8) 0.01721(7) 0.0207(2) Uani d . 1 . .
    H H12 0.9166 0.3568 0.0457 0.025 Uiso calc R 1 . .
    C C10 0.8569(2) 0.37134(10) -0.06505(8) 0.0268(3) Uani d . 1 . .
    H H14A 0.7523 0.3781 -0.0940 0.040 Uiso calc R 1 . .
    H H14B 0.9138 0.3202 -0.0789 0.040 Uiso calc R 1 . .
    H H14C 0.9343 0.4175 -0.0742 0.040 Uiso calc R 1 . .
    C C8 0.8120(2) 0.36434(9) 0.32175(8) 0.0270(3) Uani d . 1 . .
    H H22A 0.7336 0.3259 0.2978 0.041 Uiso calc R 1 . .
    H H22B 0.8245 0.3494 0.3733 0.041 Uiso calc R 1 . .
    H H22C 0.9242 0.3621 0.2978 0.041 Uiso calc R 1 . .
loop_
    _atom_site_aniso_label
    _atom_site_aniso_U_11
    _atom_site_aniso_U_22
    _atom_site_aniso_U_33
    _atom_site_aniso_U_12
    _atom_site_aniso_U_13
    _atom_site_aniso_U_23
    O6 0.0465(6) 0.0262(5) 0.0168(4) 0.0047(5) 0.0021(4) -0.0026(4)
    N4 0.0284(6) 0.0188(5) 0.0301(6) -0.0002(5) -0.0001(5) 0.0018(4)
    C14 0.0220(6) 0.0178(5) 0.0179(5) -0.0014(5) 0.0023(4) -0.0004(4)
    N6 0.0256(5) 0.0189(5) 0.0169(5) 0.0000(4) 0.0010(4) -0.0004(4)
    C16 0.0227(5) 0.0177(5) 0.0201(5) -0.0023(5) 0.0020(5) -0.0006(4)
    C18 0.0282(6) 0.0230(6) 0.0187(6) -0.0020(5) 0.0006(5) 0.0012(5)
    C13 0.0250(6) 0.0192(5) 0.0185(5) -0.0004(5) 0.0031(5) -0.0010(4)
    O5 0.0549(8) 0.0277(6) 0.0377(7) 0.0083(6) -0.0124(6) 0.0042(5)
    C17 0.0233(6) 0.0171(5) 0.0236(6) -0.0016(5) 0.0014(5) 0.0007(5)
    C12 0.0277(6) 0.0225(6) 0.0165(5) -0.0024(5) 0.0026(5) -0.0004(5)
    N5 0.0296(6) 0.0204(5) 0.0207(5) -0.0006(4) 0.0031(4) -0.0032(4)
    O4 0.0650(9) 0.0257(5) 0.0402(7) 0.0130(6) -0.0125(7) -0.0092(5)
    C21 0.0304(7) 0.0203(6) 0.0266(6) -0.0002(5) 0.0000(5) -0.0001(5)
    C19 0.0358(8) 0.0259(7) 0.0252(6) -0.0001(6) 0.0027(6) -0.0064(5)
    C20 0.0237(6) 0.0210(6) 0.0218(6) 0.0029(5) 0.0009(5) 0.0013(5)
    C15 0.0294(7) 0.0218(6) 0.0194(6) -0.0021(5) 0.0019(5) -0.0031(5)
    C22 0.0319(7) 0.0327(7) 0.0254(7) 0.0010(6) -0.0068(6) 0.0043(6)
    C5 0.0221(5) 0.0175(5) 0.0204(6) -0.0012(5) -0.0016(5) -0.0002(4)
    N1 0.0285(6) 0.0191(5) 0.0296(6) 0.0024(4) -0.0017(5) -0.0039(5)
    O3 0.0439(6) 0.0263(5) 0.0167(4) 0.0065(5) -0.0040(4) 0.0010(4)
    C6 0.0228(6) 0.0167(5) 0.0230(6) 0.0002(5) -0.0020(5) -0.0028(5)
    N3 0.0256(5) 0.0179(5) 0.0157(4) 0.0001(4) -0.0005(4) -0.0007(4)
    C3 0.0215(5) 0.0170(5) 0.0170(5) -0.0018(5) -0.0001(4) -0.0016(4)
    C1 0.0257(6) 0.0225(6) 0.0162(5) -0.0012(5) -0.0023(5) -0.0003(5)
    C2 0.0247(6) 0.0187(5) 0.0181(5) 0.0000(5) -0.0021(5) 0.0001(4)
    N2 0.0291(6) 0.0197(5) 0.0210(5) 0.0005(4) -0.0031(4) 0.0008(4)
    C7 0.0275(6) 0.0226(6) 0.0185(5) 0.0001(5) -0.0022(5) -0.0032(5)
    O1 0.0723(10) 0.0350(7) 0.0405(8) 0.0216(7) -0.0183(7) -0.0192(6)
    O2 0.0425(7) 0.0281(5) 0.0320(6) 0.0112(5) -0.0047(5) 0.0008(4)
    C11 0.0312(7) 0.0197(6) 0.0247(6) -0.0003(5) 0.0022(5) -0.0016(5)
    C4 0.0292(6) 0.0214(6) 0.0187(6) -0.0005(5) -0.0022(5) 0.0017(5)
    C9 0.0237(6) 0.0195(5) 0.0189(5) 0.0024(5) 0.0000(5) -0.0020(4)
    C10 0.0306(7) 0.0297(7) 0.0201(6) 0.0021(6) 0.0036(5) -0.0017(5)
    C8 0.0335(7) 0.0232(6) 0.0243(6) -0.0003(6) -0.0019(6) 0.0051(5)
_geom_special_details
;
All e.s.d.'s (except the e.s.d. in the dihedral angle between two l.s. planes)
are estimated using the full covariance matrix. The cell e.s.d.'s are taken
into account individually in the estimation of e.s.d.'s in distances, angles
and torsion angles; correlations between e.s.d.'s in cell parameters are only
used when they are defined by crystal symmetry. An approximate (isotropic)
treatment of cell e.s.d.'s is used for estimating e.s.d.'s involving l.s.
planes.
;
loop_
    _geom_bond_atom_site_label_1
    _geom_bond_atom_site_label_2
    _geom_bond_site_symmetry_2
    _geom_bond_distance
    _geom_bond_publ_flag
    O6 C12 . 1.3649(16) ?
    O6 C19 . 1.4312(18) ?
    N4 O4 . 1.2229(17) ?
    N4 O5 . 1.2279(18) ?
    N4 C17 . 1.4635(17) ?
    C14 N6 . 1.3807(16) ?
    C14 C13 . 1.3986(17) ?
    C14 C16 . 1.4131(18) ?
    N6 C15 . 1.3643(17) ?
    N6 C20 . 1.4805(16) ?
    C16 N5 . 1.3879(17) ?
    C16 C17 . 1.4022(18) ?
    C18 C17 . 1.3810(19) ?
    C18 C12 . 1.408(2) ?
    C18 H5 . 0.9300 ?
    C13 C12 . 1.3908(18) ?
    C13 H7 . 0.9300 ?
    N5 C15 . 1.3153(18) ?
    C21 C20 . 1.524(2) ?
    C21 H9A . 0.9600 ?
    C21 H9B . 0.9600 ?
    C21 H9C . 0.9600 ?
    C19 H11A . 0.9600 ?
    C19 H11B . 0.9600 ?
    C19 H11C . 0.9600 ?
    C20 C22 . 1.520(2) ?
    C20 H8 . 0.9800 ?
    C15 H1 . 0.9300 ?
    C22 H10A . 0.9600 ?
    C22 H10B . 0.9600 ?
    C22 H10C . 0.9600 ?
    C5 N2 . 1.3846(17) ?
    C5 C6 . 1.4035(18) ?
    C5 C3 . 1.4122(18) ?
    N1 O2 . 1.2231(17) ?
    N1 O1 . 1.2277(17) ?
    N1 C6 . 1.4615(17) ?
    O3 C1 . 1.3659(16) ?
    O3 C8 . 1.4314(17) ?
    C6 C7 . 1.3781(19) ?
    N3 C4 . 1.3620(17) ?
    N3 C3 . 1.3800(16) ?
    N3 C9 . 1.4820(16) ?
    C3 C2 . 1.3955(17) ?
    C1 C2 . 1.3907(18) ?
    C1 C7 . 1.4073(19) ?
    C2 H18 . 0.9300 ?
    N2 C4 . 1.3179(18) ?
    C7 H20 . 0.9300 ?
    C11 C9 . 1.5195(19) ?
    C11 H13A . 0.9600 ?
    C11 H13B . 0.9600 ?
    C11 H13C . 0.9600 ?
    C4 H15 . 0.9300 ?
    C9 C10 . 1.5202(19) ?
    C9 H12 . 0.9800 ?
    C10 H14A . 0.9600 ?
    C10 H14B . 0.9600 ?
    C10 H14C . 0.9600 ?
    C8 H22A . 0.9600 ?
    C8 H22B . 0.9600 ?
    C8 H22C . 0.9600 ?
loop_
    _geom_angle_atom_site_label_1
    _geom_angle_atom_site_label_2
    _geom_angle_atom_site_label_3
    _geom_angle_site_symmetry_1
    _geom_angle_site_symmetry_3
    _geom_angle
    _geom_angle_publ_flag
    C12 O6 C19 . . 116.63(11) ?
    O4 N4 O5 . . 123.03(13) ?
    O4 N4 C17 . . 118.16(12) ?
    O5 N4 C17 . . 118.82(13) ?
    N6 C14 C13 . . 130.20(12) ?
    N6 C14 C16 . . 105.27(11) ?
    C13 C14 C16 . . 124.53(12) ?
    C15 N6 C14 . . 105.88(11) ?
    C15 N6 C20 . . 128.35(11) ?
    C14 N6 C20 . . 125.65(11) ?
    N5 C16 C17 . . 133.37(12) ?
    N5 C16 C14 . . 110.28(11) ?
    C17 C16 C14 . . 116.30(11) ?
    C17 C18 C12 . . 120.35(12) ?
    C17 C18 H5 . . 119.8 ?
    C12 C18 H5 . . 119.8 ?
    C12 C13 C14 . . 116.29(12) ?
    C12 C13 H7 . . 121.9 ?
    C14 C13 H7 . . 121.9 ?
    C18 C17 C16 . . 121.13(12) ?
    C18 C17 N4 . . 117.00(12) ?
    C16 C17 N4 . . 121.87(12) ?
    O6 C12 C13 . . 124.43(13) ?
    O6 C12 C18 . . 114.21(12) ?
    C13 C12 C18 . . 121.36(12) ?
    C15 N5 C16 . . 103.74(11) ?
    C20 C21 H9A . . 109.5 ?
    C20 C21 H9B . . 109.5 ?
    H9A C21 H9B . . 109.5 ?
    C20 C21 H9C . . 109.5 ?
    H9A C21 H9C . . 109.5 ?
    H9B C21 H9C . . 109.5 ?
    O6 C19 H11A . . 109.5 ?
    O6 C19 H11B . . 109.5 ?
    H11A C19 H11B . . 109.5 ?
    O6 C19 H11C . . 109.5 ?
    H11A C19 H11C . . 109.5 ?
    H11B C19 H11C . . 109.5 ?
    N6 C20 C22 . . 109.87(11) ?
    N6 C20 C21 . . 110.38(11) ?
    C22 C20 C21 . . 110.53(12) ?
    N6 C20 H8 . . 108.7 ?
    C22 C20 H8 . . 108.7 ?
    C21 C20 H8 . . 108.7 ?
    N5 C15 N6 . . 114.83(12) ?
    N5 C15 H1 . . 122.6 ?
    N6 C15 H1 . . 122.6 ?
    C20 C22 H10A . . 109.5 ?
    C20 C22 H10B . . 109.5 ?
    H10A C22 H10B . . 109.5 ?
    C20 C22 H10C . . 109.5 ?
    H10A C22 H10C . . 109.5 ?
    H10B C22 H10C . . 109.5 ?
    N2 C5 C6 . . 133.21(12) ?
    N2 C5 C3 . . 110.51(11) ?
    C6 C5 C3 . . 116.26(11) ?
    O2 N1 O1 . . 122.99(13) ?
    O2 N1 C6 . . 118.27(12) ?
    O1 N1 C6 . . 118.75(13) ?
    C1 O3 C8 . . 116.52(11) ?
    C7 C6 C5 . . 121.09(12) ?
    C7 C6 N1 . . 117.39(12) ?
    C5 C6 N1 . . 121.51(12) ?
    C4 N3 C3 . . 106.19(11) ?
    C4 N3 C9 . . 128.25(11) ?
    C3 N3 C9 . . 125.47(11) ?
    N3 C3 C2 . . 130.47(12) ?
    N3 C3 C5 . . 105.00(11) ?
    C2 C3 C5 . . 124.53(12) ?
    O3 C1 C2 . . 124.77(12) ?
    O3 C1 C7 . . 114.03(11) ?
    C2 C1 C7 . . 121.20(12) ?
    C1 C2 C3 . . 116.45(12) ?
    C1 C2 H18 . . 121.8 ?
    C3 C2 H18 . . 121.8 ?
    C4 N2 C5 . . 103.73(11) ?
    C6 C7 C1 . . 120.47(12) ?
    C6 C7 H20 . . 119.8 ?
    C1 C7 H20 . . 119.8 ?
    C9 C11 H13A . . 109.5 ?
    C9 C11 H13B . . 109.5 ?
    H13A C11 H13B . . 109.5 ?
    C9 C11 H13C . . 109.5 ?
    H13A C11 H13C . . 109.5 ?
    H13B C11 H13C . . 109.5 ?
    N2 C4 N3 . . 114.57(12) ?
    N2 C4 H15 . . 122.7 ?
    N3 C4 H15 . . 122.7 ?
    N3 C9 C10 . . 110.01(11) ?
    N3 C9 C11 . . 110.34(11) ?
    C10 C9 C11 . . 111.10(12) ?
    N3 C9 H12 . . 108.4 ?
    C10 C9 H12 . . 108.4 ?
    C11 C9 H12 . . 108.4 ?
    C9 C10 H14A . . 109.5 ?
    C9 C10 H14B . . 109.5 ?
    H14A C10 H14B . . 109.5 ?
    C9 C10 H14C . . 109.5 ?
    H14A C10 H14C . . 109.5 ?
    H14B C10 H14C . . 109.5 ?
    O3 C8 H22A . . 109.5 ?
    O3 C8 H22B . . 109.5 ?
    H22A C8 H22B . . 109.5 ?
    O3 C8 H22C . . 109.5 ?
    H22A C8 H22C . . 109.5 ?
    H22B C8 H22C . . 109.5 ?
loop_
    _geom_hbond_atom_site_label_D
    _geom_hbond_atom_site_label_H
    _geom_hbond_atom_site_label_A
    _geom_hbond_site_symmetry_A
    _geom_hbond_distance_DH
    _geom_hbond_distance_HA
    _geom_hbond_distance_DA
    _geom_hbond_angle_DHA
    _geom_hbond_publ_flag
    C15 H1 O6 2_565 0.93 2.46 3.3670(8) 164 y
    C4 H15 O3 2_664 0.93 2.49 3.3723(8) 159 y
data_global
_journal_date_recd_electronic     2008-06-10
_journal_date_accepted     2008-06-19
_journal_name_full     'Acta Crystallographica, Section E'
_journal_year     2008
_journal_volume     64
_journal_issue      7
_journal_page_first     o1336
_journal_page_last     o1337
_journal_paper_category     QO
_journal_coeditor_code     ZL2123
_publ_contact_author_name     'Dr Peter L.D. Wildfong'
_publ_contact_author_address
;
Mylan School of Pharmacy
Duquesne University
600 Forbes Avenue
Pittsburgh, PA 15282
USA
;
_publ_contact_author_email     wildfongp@duq.edu
_publ_contact_author_fax     '412-396-4660'
_publ_contact_author_phone     '412-396-1543'
_publ_section_title
;
1-Isopropyl-4-nitro-6-methoxy-1H-benzimidazole
;
loop_
    _publ_author_name
    _publ_author_address
    'Moore, Michael D.'
;
Mylan School of Pharmacy
Duquesne University
600 Forbes Avenue
Pittsburgh, PA 15282
USA
;
    'Jain, Prashi'
;
Mylan School of Pharmacy
Duquesne University
600 Forbes Avenue
Pittsburgh, PA 15282
USA
;
    'Flaherty, Patrick T.'
;
Mylan School of Pharmacy
Duquesne University
600 Forbes Avenue
Pittsburgh, PA 15282
USA
;
    'Wildfong, Peter L. D.'
;
Mylan School of Pharmacy
Duquesne University
600 Forbes Avenue
Pittsburgh, PA 15282
USA
;
