# Supplementary material for: 1-Isopropyl-4-nitro-6-meth­oxy-1H-benzimidazole
Source: Acta Crystallogr Sect E Struct Rep Online. 2008 Jun 25;64(Pt 7):o1336–7. doi: 10.1107/S160053680801859X (PMC2961682; doi:10.1107/S160053680801859X)
Supplement: Supplementary file 2 [file e-64-o1336-Isup2.hkl]

# 
# h,k,l, Fc-squared, Fo-squared, sigma(Fo-squared) and status flag 
# 
data_I
_shelx_title ' orthorhomb_mike in P2(1)2(1)2(1)' 
_shelx_refln_list_code          4 
_shelx_F_calc_maximum      255.59 
_exptl_crystal_F_000       424.00 
_reflns_d_resolution_high  0.6865 
 
loop_ 
 _symmetry_equiv_pos_as_xyz 
 'x, y, z' 
 '-x+1/2, -y, z+1/2' 
 '-x, y+1/2, -z+1/2' 
 'x+1/2, -y+1/2, -z' 
 
_cell_length_a     7.6392 
_cell_length_b    16.0029 
_cell_length_c    17.9496 
_cell_angle_alpha  90.000 
_cell_angle_beta   90.000 
_cell_angle_gamma  90.000 
 
_shelx_F_squared_multiplier     1.000 
 
loop_ 
 _refln_index_h 
 _refln_index_k 
 _refln_index_l 
 _refln_F_squared_calc 
 _refln_F_squared_meas 
 _refln_F_squared_sigma 
 _refln_observed_status 
   2   0   0    41881.21    41818.79    277.80 o 
   4   0   0     3326.92     3586.42     24.82 o 
   6   0   0      200.60      224.87      4.35 o 
   8   0   0      107.66      111.79      4.72 o 
  10   0   0       21.80       15.51      5.56 o 
   1   1   0       75.58        4.34      0.94 o 
   2   1   0    16561.46    16530.04     70.60 o 
   3   1   0      327.10      358.93      2.84 o 
   4   1   0       40.44       41.13      1.15 o 
   5   1   0      137.61      142.52      2.13 o 
   6   1   0      114.06      115.20      2.42 o 
   7   1   0       17.14       19.57      2.36 o 
   8   1   0       35.52       38.23      2.26 o 
   9   1   0       10.95       12.14      1.61 o 
  10   1   0        5.95        7.05      2.11 o 
  11   1   0       10.45       10.74      4.11 o 
   0   2   0    24328.19    23614.34    151.97 o 
   1   2   0        0.45        1.02      0.41 o 
   2   2   0    65328.63    65786.37    529.85 o 
   3   2   0       51.01       63.89      1.69 o 
   4   2   0      124.01      123.51      1.79 o 
   5   2   0       60.32       66.32      1.72 o 
   6   2   0      468.85      474.72      5.29 o 
   7   2   0       61.51       61.96      2.44 o 
   8   2   0      593.85      602.69      9.19 o 
   9   2   0       17.22       14.46      2.49 o 
  10   2   0        9.89        8.83      3.61 o 
  11   2   0       17.90       20.87      5.24 o 
   1   3   0      112.32      120.75      1.56 o 
   2   3   0    31323.46    32450.33    162.04 o 
   3   3   0      701.91      757.97      4.73 o 
   4   3   0     1802.96     1839.85      9.48 o 
   5   3   0       74.25       61.56      1.43 o 
   6   3   0      676.81      711.92      5.46 o 
   7   3   0       65.59       69.74      2.72 o 
   8   3   0       48.24       48.91      3.13 o 
   9   3   0        1.45        1.29      2.08 o 
  10   3   0        4.56        4.76      2.39 o 
  11   3   0        4.40       -0.47      2.78 o 
   0   4   0       98.42      127.71      2.77 o 
   1   4   0       42.94       46.38      1.06 o 
   2   4   0      920.08     1067.35      7.23 o 
   3   4   0       73.38       87.05      2.06 o 
   4   4   0     5504.77     5816.44     28.89 o 
   5   4   0     1346.25     1399.31     10.05 o 
   6   4   0      336.79      326.88      4.53 o 
   7   4   0      111.52      106.84      5.39 o 
   8   4   0        0.86        2.19      1.88 o 
   9   4   0       47.41       42.81      3.54 o 
  10   4   0       24.89       23.99      3.41 o 
   1   5   0       57.14       55.06      1.24 o 
   2   5   0      196.54      206.80      2.76 o 
   3   5   0       30.35       34.69      1.31 o 
   4   5   0      186.69      191.39      3.01 o 
   5   5   0      821.08      863.34      8.84 o 
   6   5   0      998.24      994.73      9.36 o 
   7   5   0      436.95      445.55      6.33 o 
   8   5   0       88.68      100.88      4.27 o 
   9   5   0        2.24       -0.73      2.27 o 
  10   5   0        0.09       -0.48      2.80 o 
   0   6   0      661.99      754.63      6.12 o 
   1   6   0       14.94       15.95      0.98 o 
   2   6   0       46.76       39.17      1.26 o 
   3   6   0      378.32      390.10      4.29 o 
   4   6   0     2074.08     2237.09     13.92 o 
   5   6   0      545.57      560.91      5.76 o 
   6   6   0       75.96       69.70      3.17 o 
   7   6   0      175.15      166.70      4.08 o 
   8   6   0      294.60      276.50      7.73 o 
   9   6   0        1.32        0.88      2.56 o 
  10   6   0        9.88        7.83      4.17 o 
   1   7   0      299.09      312.27      3.04 o 
   2   7   0     2913.09     3016.84     16.81 o 
   3   7   0       87.99       96.11      2.84 o 
   4   7   0      154.66      150.73      3.53 o 
   5   7   0      156.83      160.48      3.20 o 
   6   7   0       40.55       47.50      2.37 o 
   7   7   0      755.26      785.13      9.74 o 
   8   7   0      364.19      350.17      7.62 o 
   9   7   0      311.45      308.19      8.50 o 
  10   7   0        1.31        5.92      3.28 o 
   0   8   0    10579.77    11442.32     65.43 o 
   1   8   0       10.76        9.98      0.96 o 
   2   8   0       30.86       33.59      1.20 o 
   3   8   0       80.46       80.53      2.36 o 
   4   8   0     1015.44     1073.32      8.32 o 
   5   8   0        0.00        0.15      1.16 o 
   6   8   0       52.36       51.98      3.05 o 
   7   8   0      346.62      342.08      8.02 o 
   8   8   0      196.60      191.45      5.96 o 
   9   8   0      171.35      178.63      6.72 o 
  10   8   0      102.83      101.66      6.59 o 
   1   9   0        0.12       -0.06      0.56 o 
   2   9   0      346.67      374.24      4.53 o 
   3   9   0      124.79      121.53      2.34 o 
   4   9   0      183.99      196.36      3.77 o 
   5   9   0       86.68       93.86      2.98 o 
   6   9   0      159.00      169.54      4.85 o 
   7   9   0      551.58      558.67      8.40 o 
   8   9   0       39.50       38.81      3.44 o 
   9   9   0      277.24      265.29     14.42 o 
  10   9   0       93.11       85.34      7.34 o 
   0  10   0      219.14      295.26      3.37 o 
   1  10   0      112.81      120.50      2.28 o 
   2  10   0     5314.63     5613.80     32.48 o 
   3  10   0       25.17       23.99      1.67 o 
   4  10   0      159.43      172.43      4.04 o 
   5  10   0      229.84      238.93      5.40 o 
   6  10   0       49.88       60.08      3.04 o 
   7  10   0       15.76       16.02      2.35 o 
   8  10   0      113.58      116.31      6.13 o 
   9  10   0      312.01      309.27      8.72 o 
  10  10   0       40.25       32.29      4.13 o 
   1  11   0      122.59      115.66      2.34 o 
   2  11   0      903.38      838.55      7.75 o 
   3  11   0      236.34      226.90      4.09 o 
   4  11   0      109.30      106.32      3.15 o 
   5  11   0        1.35       -0.69      1.62 o 
   6  11   0      232.83      230.36      6.33 o 
   7  11   0        1.42        3.27      1.97 o 
   8  11   0        8.24        9.78      2.59 o 
   9  11   0       70.80       69.35      6.30 o 
   0  12   0     4043.89     4290.90     42.44 o 
   1  12   0       10.72        9.64      1.43 o 
   2  12   0      525.36      515.82      6.00 o 
   3  12   0       15.78       12.28      1.63 o 
   4  12   0      298.68      294.69      4.97 o 
   5  12   0        4.38        4.80      1.66 o 
   6  12   0        3.69        2.06      2.29 o 
   7  12   0       33.93       37.04      3.00 o 
   8  12   0        6.21        8.54      2.60 o 
   9  12   0        0.02        3.76      3.02 o 
   1  13   0        1.63        4.12      1.29 o 
   2  13   0      289.49      314.58      5.15 o 
   3  13   0      126.72      129.83      3.74 o 
   4  13   0      928.70      774.85      8.50 o 
   5  13   0        9.52       11.08      1.91 o 
   6  13   0        0.85        0.73      1.79 o 
   7  13   0       38.84       34.56      3.27 o 
   8  13   0        8.74        7.09      2.69 o 
   9  13   0        0.99       -0.81      2.79 o 
   0  14   0      552.51      581.99     13.86 o 
   1  14   0        5.55        4.64      1.56 o 
   2  14   0       19.57       11.17      1.91 o 
   3  14   0       52.14       53.93      2.74 o 
   4  14   0       25.22       46.67      2.80 o 
   5  14   0       12.62       12.84      2.00 o 
   6  14   0      108.81      109.49      4.24 o 
   7  14   0        5.94        6.83      2.46 o 
   8  14   0       14.31       17.69      3.49 o 
   1  15   0       79.19       71.83      2.62 o 
   2  15   0       31.01       10.76      1.97 o 
   3  15   0        0.74        1.54      1.63 o 
   4  15   0        0.10       -1.15      1.66 o 
   5  15   0       88.10      102.37      4.42 o 
   6  15   0        0.65       -1.61      2.34 o 
   7  15   0        2.91        5.73      2.51 o 
   8  15   0       30.83       23.96      3.43 o 
   0  16   0      649.27      635.78     15.70 o 
   1  16   0       35.69       35.15      3.47 o 
   2  16   0      268.59      200.91      4.93 o 
   3  16   0       50.04       55.38      3.29 o 
   4  16   0       23.99       32.11      2.65 o 
   5  16   0       29.09       34.11      3.87 o 
   6  16   0       45.82       55.15      5.63 o 
   7  16   0       56.50       50.48      3.91 o 
   8  16   0        0.49        0.91      2.63 o 
   1  17   0       10.34        6.11      3.82 o 
   2  17   0        1.95        6.52      2.19 o 
   3  17   0      131.83      136.34      4.62 o 
   4  17   0       82.90       95.01      4.26 o 
   5  17   0       11.45       11.51      2.87 o 
   6  17   0        8.09        5.36      2.87 o 
   7  17   0       25.49       29.44      4.18 o 
   0  18   0       81.77      104.37      9.10 o 
   1  18   0        0.58        1.89      2.79 o 
   2  18   0      156.77      152.86      8.31 o 
   3  18   0      113.19      113.94      4.29 o 
   4  18   0        6.36        9.81      2.62 o 
   5  18   0      137.16      132.85      6.52 o 
   6  18   0        1.44        2.63      2.85 o 
   7  18   0       33.97       32.62      5.31 o 
   1  19   0       13.90       15.11      4.70 o 
   2  19   0      128.96      155.74      6.71 o 
   3  19   0        5.07        2.82      1.84 o 
   4  19   0       35.79       29.46      3.34 o 
   5  19   0       64.45       60.75      4.97 o 
   6  19   0       33.68       33.69      4.59 o 
   0  20   0       30.48       32.73      6.12 o 
   1  20   0        6.99       -0.02      3.16 o 
   2  20   0        4.56        2.96      4.32 o 
   3  20   0        0.04       -0.41      3.21 o 
   4  20   0       45.60       48.11      3.92 o 
   5  20   0        0.21        8.58      3.35 o 
   1  21   0        1.49       -0.60      3.31 o 
   2  21   0      194.56      186.76     10.61 o 
   3  21   0        4.46        0.76      3.84 o 
   4  21   0       24.47       28.52      6.91 o 
   0  22   0        3.59       -5.06      5.06 o 
   1  22   0        1.44       -3.66      3.66 o 
   2  22   0      128.74      137.26      7.36 o 
   3  22   0        4.91        1.27      4.33 o 
   1  23   0       32.13       34.83      5.35 o 
   1   0   1       11.41        6.75      0.59 o 
   2   0   1     1509.88     1552.60      7.40 o 
   3   0   1      141.96      142.54      1.67 o 
   4   0   1      323.71      344.33      3.27 o 
   5   0   1        0.80        1.22      0.69 o 
   6   0   1      132.33      131.94      2.55 o 
   7   0   1       11.02       11.46      1.54 o 
   8   0   1       41.15       47.77      3.00 o 
   9   0   1      152.58      155.47      3.66 o 
  10   0   1       38.47       36.08      4.48 o 
  11   0   1       20.23       16.72      4.24 o 
   0   1   1        8.48        6.75      0.45 o 
   1   1   1     1306.01     1366.90      5.13 o 
   2   1   1    13519.10    14062.72     44.82 o 
   3   1   1     1360.48     1414.58      5.27 o 
   4   1   1      395.18      458.89      2.60 o 
   5   1   1       47.23       45.94      0.91 o 
   6   1   1      113.19      113.91      1.66 o 
   7   1   1        4.01        3.99      0.89 o 
   8   1   1       68.93       65.28      1.83 o 
   9   1   1       32.10       32.62      1.98 o 
  10   1   1       84.86       81.22      3.29 o 
  11   1   1       29.00       35.20      3.72 o 
   0   2   1     1178.80     1286.66      7.43 o 
   1   2   1     1198.74     1114.71      4.30 o 
   2   2   1    28123.87    28136.33     93.76 o 
   3   2   1       42.53       52.89      0.88 o 
   4   2   1     3448.70     3732.61     12.20 o 
   5   2   1      142.79      152.23      1.50 o 
   6   2   1      462.12      497.59      3.36 o 
   7   2   1       87.71       94.62      2.11 o 
   8   2   1      154.25      145.28      2.89 o 
   9   2   1       25.29       21.16      1.88 o 
  10   2   1       62.58       64.04      2.63 o 
  11   2   1       44.07       45.52      3.15 o 
   0   3   1       13.02       12.81      0.54 o 
   1   3   1        2.43        2.57      0.33 o 
   2   3   1     3225.89     3418.80     11.89 o 
   3   3   1     1405.24     1541.39      6.10 o 
   4   3   1     3290.02     3408.81     12.29 o 
   5   3   1       55.14       48.64      1.10 o 
   6   3   1      117.40      122.35      1.97 o 
   7   3   1      150.02      154.70      2.78 o 
   8   3   1      108.45      108.37      2.64 o 
   9   3   1       11.85       12.92      1.74 o 
  10   3   1       12.29       12.86      1.88 o 
  11   3   1        0.22       -1.23      3.23 o 
   0   4   1    11197.16    11339.56     73.74 o 
   1   4   1     3559.51     3668.54     12.93 o 
   2   4   1      213.52      196.83      1.56 o 
   3   4   1      815.16      907.44      4.10 o 
   4   4   1    14845.22    15697.36     53.03 o 
   5   4   1     1029.56     1090.35      5.28 o 
   6   4   1      987.66     1013.34      5.64 o 
   7   4   1       74.16       72.68      1.74 o 
   8   4   1        4.52        4.80      1.44 o 
   9   4   1       25.88       28.21      2.45 o 
  10   4   1       20.59       24.13      3.79 o 
   0   5   1      107.75      108.15      1.32 o 
   1   5   1     2927.30     2945.80     10.44 o 
   2   5   1      176.06      207.09      1.53 o 
   3   5   1      313.39      305.06      2.03 o 
   4   5   1      548.14      556.95      3.34 o 
   5   5   1      456.92      464.21      3.09 o 
   6   5   1      978.77      984.36      6.31 o 
   7   5   1      172.60      167.83      2.84 o 
   8   5   1       28.13       29.03      2.05 o 
   9   5   1       10.31       10.55      1.97 o 
  10   5   1       15.83       15.10      2.83 o 
   0   6   1      996.70      917.72      5.43 o 
   1   6   1        7.46        7.48      0.59 o 
   2   6   1    14168.92    15287.91     54.98 o 
   3   6   1     1330.80     1406.30      6.75 o 
   4   6   1     1141.62     1288.78      6.28 o 
   5   6   1      687.81      743.99      4.81 o 
   6   6   1     1108.79     1151.42      7.05 o 
   7   6   1       39.25       38.34      1.68 o 
   8   6   1      244.99      240.01      4.67 o 
   9   6   1        8.52        5.45      1.95 o 
  10   6   1      100.58      102.27      4.94 o 
   0   7   1       76.48       69.04      1.15 o 
   1   7   1     3308.63     3505.33     12.15 o 
   2   7   1     3677.16     4140.89     16.32 o 
   3   7   1      575.73      634.73      3.97 o 
   4   7   1      250.90      250.50      2.56 o 
   5   7   1      357.45      354.77      3.24 o 
   6   7   1      262.06      265.52      3.17 o 
   7   7   1      125.18      127.03      2.88 o 
   8   7   1       40.80       43.62      2.44 o 
   9   7   1       62.68       61.66      3.23 o 
  10   7   1        6.82        8.17      2.54 o 
   0   8   1    13673.34    14797.31     66.95 o 
   1   8   1      111.72      143.58      1.45 o 
   2   8   1      171.96      232.03      2.21 o 
   3   8   1       88.01       76.79      1.32 o 
   4   8   1      534.16      556.47      3.89 o 
   5   8   1       43.99       50.06      1.58 o 
   6   8   1      208.69      214.79      3.41 o 
   7   8   1       90.35       93.05      2.63 o 
   8   8   1        6.67        8.51      2.17 o 
   9   8   1       28.03       31.85      2.76 o 
  10   8   1      102.20       98.49      4.85 o 
   0   9   1      281.97      281.54      2.89 o 
   1   9   1        7.75       13.99      0.49 o 
   2   9   1      199.91      214.76      2.41 o 
   3   9   1       19.31       20.24      0.98 o 
   4   9   1      256.75      259.28      3.16 o 
   5   9   1      103.20      108.47      2.31 o 
   6   9   1      233.76      218.90      3.52 o 
   7   9   1      179.07      178.71      3.60 o 
   8   9   1      263.97      250.56      4.92 o 
   9   9   1       26.95       30.19      2.60 o 
  10   9   1       21.54       17.69      3.25 o 
   0  10   1      978.59     1135.01      6.92 o 
   1  10   1      976.36     1043.23      4.58 o 
   2  10   1      286.02      259.75      2.78 o 
   3  10   1      149.60      157.80      2.37 o 
   4  10   1       52.54       52.55      1.63 o 
   5  10   1      219.04      231.61      3.12 o 
   6  10   1      148.76      164.66      3.18 o 
   7  10   1        9.78        7.46      1.52 o 
   8  10   1       28.28       34.81      2.46 o 
   9  10   1       24.38       27.39      2.84 o 
  10  10   1       88.67      101.18      4.96 o 
   0  11   1       98.15       99.97      1.89 o 
   1  11   1      586.42      601.88      3.78 o 
   2  11   1       27.97       36.21      1.30 o 
   3  11   1      669.83      642.65      4.90 o 
   4  11   1       39.45       47.21      1.72 o 
   5  11   1       35.67       32.83      1.57 o 
   6  11   1       62.48       52.22      2.12 o 
   7  11   1        0.22        1.19      1.36 o 
   8  11   1       48.31       47.80      2.66 o 
   9  11   1       14.21       11.63      2.30 o 
   0  12   1       90.25      104.11      2.06 o 
   1  12   1      135.10      136.36      1.95 o 
   2  12   1       15.51       14.90      1.16 o 
   3  12   1       46.80       49.59      1.63 o 
   4  12   1      402.19      418.77      4.19 o 
   5  12   1        4.72        2.77      1.13 o 
   6  12   1      140.26      127.52      3.00 o 
   7  12   1        5.36        2.24      1.47 o 
   8  12   1        7.34        3.84      1.81 o 
   9  12   1       23.45       19.81      2.63 o 
   0  13   1        3.53        3.80      0.96 o 
   1  13   1      124.87      125.22      2.16 o 
   2  13   1       71.64       82.15      2.07 o 
   3  13   1      165.17      170.49      3.24 o 
   4  13   1      186.01      185.60      3.07 o 
   5  13   1       72.22       66.79      2.17 o 
   6  13   1       33.45       35.88      2.01 o 
   7  13   1       26.62       27.02      2.11 o 
   8  13   1       30.54       36.69      2.65 o 
   9  13   1       11.24       12.81      2.50 o 
   0  14   1       15.01       18.18      1.67 o 
   1  14   1     1509.20     1512.31     11.13 o 
   2  14   1       91.07      114.19      2.38 o 
   3  14   1       22.67       27.58      2.01 o 
   4  14   1       40.37       36.06      1.76 o 
   5  14   1       41.51       38.46      1.98 o 
   6  14   1      227.16      220.48      4.09 o 
   7  14   1        1.59        2.14      1.65 o 
   8  14   1        7.45        7.07      2.05 o 
   0  15   1       85.22       90.90      4.55 o 
   1  15   1       18.68       15.96      1.62 o 
   2  15   1      219.79      181.79      3.06 o 
   3  15   1        1.36        1.25      1.16 o 
   4  15   1       86.26       84.35      2.47 o 
   5  15   1      103.36      112.03      3.05 o 
   6  15   1      158.63      165.95      3.95 o 
   7  15   1       15.00       16.00      2.04 o 
   8  15   1       46.45       45.32      2.98 o 
   0  16   1      409.06      322.13      7.97 o 
   1  16   1       18.54       20.97      1.70 o 
   2  16   1      126.99      116.89      2.64 o 
   3  16   1       60.78       69.33      2.80 o 
   4  16   1       26.55       33.32      2.20 o 
   5  16   1       36.61       36.45      2.39 o 
   6  16   1       31.26       35.95      2.92 o 
   7  16   1       93.14       97.93      3.70 o 
   8  16   1       15.38       17.11      2.37 o 
   0  17   1        2.83       -0.16      3.01 o 
   1  17   1       76.58       72.02      3.43 o 
   2  17   1      179.99      178.25      4.48 o 
   3  17   1      206.87      203.01      3.79 o 
   4  17   1       97.73       97.37      3.04 o 
   5  17   1       17.63       19.31      2.12 o 
   6  17   1       24.08       23.54      2.53 o 
   7  17   1       69.15       60.21      3.42 o 
   0  18   1      163.51      124.68      5.77 o 
   1  18   1       14.34       14.06      2.40 o 
   2  18   1       71.96       62.47      2.73 o 
   3  18   1       37.48       44.01      3.13 o 
   4  18   1       30.14       28.65      2.25 o 
   5  18   1       49.37       50.93      3.14 o 
   6  18   1       32.98       32.29      2.95 o 
   7  18   1       43.15       38.84      3.88 o 
   0  19   1        0.10       -2.19      2.92 o 
   1  19   1        4.37        1.15      2.15 o 
   2  19   1       18.10       19.38      2.67 o 
   3  19   1        7.07        5.18      2.08 o 
   4  19   1       77.96       83.08      3.27 o 
   5  19   1       34.79       34.75      2.99 o 
   6  19   1      236.17      266.70      7.22 o 
   0  20   1        2.24        3.68      3.27 o 
   1  20   1       43.54       43.81      3.33 o 
   2  20   1       19.23       12.30      2.68 o 
   3  20   1       33.36       31.67      2.37 o 
   4  20   1       49.35       53.95      4.99 o 
   5  20   1       27.05       29.80      2.87 o 
   0  21   1        4.89        1.23      4.80 o 
   1  21   1       12.66       12.14      2.89 o 
   2  21   1       17.44       10.27      3.05 o 
   3  21   1       15.55        9.78      2.97 o 
   4  21   1       42.81       42.29      3.15 o 
   0  22   1        0.05       -2.03      3.64 o 
   1  22   1       33.73       37.14      3.81 o 
   2  22   1       11.65        6.37      3.04 o 
   3  22   1       11.66        9.66      3.42 o 
   0  23   1        6.69        2.17      4.24 o 
   1  23   1       19.66       18.96      3.57 o 
   0   0   2     3797.37     3997.17     34.44 o 
   1   0   2    10820.30    11087.23     54.45 o 
   2   0   2     5281.62     5337.14     24.03 o 
   3   0   2        5.02        3.77      0.52 o 
   4   0   2     1880.11     1929.72      9.82 o 
   5   0   2        0.54        0.15      0.65 o 
   6   0   2       94.07      100.53      2.74 o 
   7   0   2       25.37       27.20      3.15 o 
   8   0   2      137.28      124.09      4.33 o 
   9   0   2      100.79      107.43      4.36 o 
  10   0   2        6.72        8.66      2.41 o 
  11   0   2        0.20        3.67      4.45 o 
   0   1   2       54.39       54.89      1.03 o 
   1   1   2     5882.60     6119.74     21.82 o 
   2   1   2     1110.36     1106.41      4.47 o 
   3   1   2      833.54      777.21      3.43 o 
   4   1   2      123.15      151.92      1.67 o 
   5   1   2      380.65      379.00      2.99 o 
   6   1   2      172.10      175.08      2.08 o 
   7   1   2        9.24        8.49      1.04 o 
   8   1   2       22.81       25.44      1.80 o 
   9   1   2       12.00       11.76      1.40 o 
  10   1   2       46.90       43.37      2.78 o 
  11   1   2        5.51        1.40      3.04 o 
   0   2   2      152.34      153.04      1.55 o 
   1   2   2     3470.61     3654.01     12.39 o 
   2   2   2     9281.54     9742.66     32.15 o 
   3   2   2      582.80      607.66      3.15 o 
   4   2   2      789.59      838.30      4.25 o 
   5   2   2       65.40       63.93      1.18 o 
   6   2   2      243.21      272.54      2.78 o 
   7   2   2       85.61       93.53      2.05 o 
   8   2   2       88.36       88.30      2.41 o 
   9   2   2       17.96       16.68      1.52 o 
  10   2   2       23.64       29.52      2.72 o 
  11   2   2       37.68       44.79      3.34 o 
   0   3   2       71.59       65.90      1.13 o 
   1   3   2       41.85       56.05      0.76 o 
   2   3   2     1571.27     1612.85      6.38 o 
   3   3   2     4476.78     4795.35     16.24 o 
   4   3   2      818.12      849.44      4.19 o 
   5   3   2      211.33      193.96      1.97 o 
   6   3   2      347.72      363.68      3.45 o 
   7   3   2       29.89       29.58      1.46 o 
   8   3   2        2.22        1.60      1.16 o 
   9   3   2       45.79       49.31      2.41 o 
  10   3   2       31.38       31.29      2.54 o 
  11   3   2        1.40        2.90      7.15 o 
   0   4   2     2058.95     2355.41     13.41 o 
   1   4   2     3404.58     3511.38     12.16 o 
   2   4   2     1154.61     1134.07      4.62 o 
   3   4   2      904.83     1027.31      4.64 o 
   4   4   2     3302.77     3386.71     12.32 o 
   5   4   2      345.90      363.78      2.72 o 
   6   4   2      625.91      634.79      4.97 o 
   7   4   2      295.52      288.48      3.51 o 
   8   4   2      111.52      106.02      2.37 o 
   9   4   2        3.45        6.59      1.88 o 
  10   4   2       14.59       12.21      2.19 o 
   0   5   2      207.52      206.65      2.35 o 
   1   5   2     1810.49     1940.29      7.25 o 
   2   5   2      659.02      701.43      3.40 o 
   3   5   2     3219.07     3313.29     12.11 o 
   4   5   2      165.43      153.93      1.65 o 
   5   5   2      441.70      438.50      3.11 o 
   6   5   2     1083.42     1108.09      6.43 o 
   7   5   2      199.01      194.07      2.72 o 
   8   5   2      101.49      110.75      2.97 o 
   9   5   2      108.37      111.83      4.30 o 
  10   5   2        1.06        0.75      1.96 o 
   0   6   2      704.49      757.36      5.25 o 
   1   6   2     1285.45     1393.00      5.49 o 
   2   6   2     1214.64     1256.74      5.41 o 
   3   6   2      611.08      621.86      3.29 o 
   4   6   2      106.07      103.42      1.50 o 
   5   6   2      624.91      644.27      3.90 o 
   6   6   2     1193.10     1199.30      7.26 o 
   7   6   2        5.62        5.34      1.25 o 
   8   6   2      295.59      286.24      4.47 o 
   9   6   2       30.27       30.55      2.57 o 
  10   6   2       12.06       13.52      2.42 o 
   0   7   2      470.20      486.04      4.05 o 
   1   7   2      110.38      118.82      1.47 o 
   2   7   2      274.82      320.73      2.27 o 
   3   7   2      210.63      201.13      1.71 o 
   4   7   2      102.76      102.18      1.84 o 
   5   7   2      155.19      173.54      2.37 o 
   6   7   2       83.60       91.69      2.14 o 
   7   7   2      205.78      205.62      3.36 o 
   8   7   2      338.14      328.75      5.15 o 
   9   7   2       13.98       14.40      2.47 o 
  10   7   2       81.74       86.81      4.25 o 
   0   8   2     4408.21     4996.89     27.57 o 
   1   8   2      806.31      921.24      4.62 o 
   2   8   2       98.83       83.60      1.15 o 
   3   8   2       25.12       28.54      0.78 o 
   4   8   2      296.49      297.19      2.88 o 
   5   8   2      150.34      163.33      2.77 o 
   6   8   2       24.31       25.43      1.62 o 
   7   8   2       72.31       69.48      2.45 o 
   8   8   2      216.71      221.42      6.24 o 
   9   8   2      115.78      121.93      4.41 o 
  10   8   2       89.63       86.45      4.07 o 
   0   9   2      502.26      550.47      4.42 o 
   1   9   2     1054.64     1102.40      5.26 o 
   2   9   2     1045.27     1164.60      5.23 o 
   3   9   2      243.47      246.02      2.58 o 
   4   9   2      451.87      435.98      3.81 o 
   5   9   2      175.73      183.58      2.94 o 
   6   9   2      166.67      154.27      2.88 o 
   7   9   2       36.61       35.82      1.94 o 
   8   9   2      246.95      236.94      4.58 o 
   9   9   2        9.65        9.37      2.19 o 
  10   9   2       56.65       53.14      4.71 o 
   0  10   2      120.12      123.32      2.09 o 
   1  10   2      456.45      443.36      3.07 o 
   2  10   2     1721.82     1742.40      7.20 o 
   3  10   2      113.82       91.24      1.86 o 
   4  10   2       64.97       60.75      1.73 o 
   5  10   2      116.04      121.76      2.61 o 
   6  10   2       24.10       24.19      1.74 o 
   7  10   2       47.22       44.97      2.24 o 
   8  10   2       10.64        7.98      1.90 o 
   9  10   2       32.43       29.46      2.62 o 
  10  10   2       69.93       74.30      6.86 o 
   0  11   2      117.28      117.06      2.09 o 
   1  11   2       21.32       19.37      0.76 o 
   2  11   2      372.08      372.30      3.43 o 
   3  11   2      750.07      774.97      5.68 o 
   4  11   2       71.91       61.81      1.78 o 
   5  11   2      222.00      202.43      3.19 o 
   6  11   2       88.21       83.59      3.08 o 
   7  11   2        5.53        3.08      1.43 o 
   8  11   2       11.94       10.08      1.85 o 
   9  11   2       27.21       26.92      2.74 o 
   0  12   2       18.27       21.66      1.63 o 
   1  12   2       67.85       59.58      1.45 o 
   2  12   2      149.42      130.57      2.31 o 
   3  12   2      206.25      219.82      3.08 o 
   4  12   2       17.45       34.74      1.56 o 
   5  12   2        9.99        9.93      1.33 o 
   6  12   2       58.88       46.90      2.19 o 
   7  12   2        1.32        1.65      1.45 o 
   8  12   2        0.68       -0.37      1.66 o 
   9  12   2       16.37       16.91      2.53 o 
   0  13   2       14.61       13.61      1.54 o 
   1  13   2       33.74       31.87      1.28 o 
   2  13   2      198.06      184.94      2.74 o 
   3  13   2       37.89       29.55      2.04 o 
   4  13   2      582.21      508.40      5.14 o 
   5  13   2       57.57       43.86      2.00 o 
   6  13   2       86.11       82.03      3.45 o 
   7  13   2       74.16       70.59      2.76 o 
   8  13   2       47.69       54.09      2.88 o 
   9  13   2        2.95        1.57      2.12 o 
   0  14   2        1.66       -0.69      1.39 o 
   1  14   2      110.46      104.01      2.67 o 
   2  14   2       35.87       28.12      1.44 o 
   3  14   2      113.38      118.69      2.60 o 
   4  14   2      236.40      204.38      3.40 o 
   5  14   2       99.36      112.55      2.97 o 
   6  14   2       31.91       35.53      2.29 o 
   7  14   2        9.29        9.97      1.80 o 
   8  14   2       14.63       15.82      2.28 o 
   0  15   2       74.76       75.36      2.87 o 
   1  15   2       27.05       25.52      1.90 o 
   2  15   2      169.10      136.34      3.08 o 
   3  15   2       70.13       60.82      2.07 o 
   4  15   2       98.71       92.95      2.54 o 
   5  15   2      180.74      180.35      3.66 o 
   6  15   2      108.56      102.22      3.56 o 
   7  15   2       22.04       22.20      2.29 o 
   8  15   2        6.31        2.99      2.01 o 
   0  16   2       98.90      102.93      6.07 o 
   1  16   2       79.80       77.97      3.21 o 
   2  16   2       55.50       51.50      2.46 o 
   3  16   2        9.59        6.78      1.40 o 
   4  16   2       72.18       78.75      2.71 o 
   5  16   2       38.47       41.90      2.82 o 
   6  16   2        5.35        5.20      1.80 o 
   7  16   2       57.70       57.93      3.12 o 
   8  16   2       74.14       68.07      4.05 o 
   0  17   2       22.34       17.30      3.28 o 
   1  17   2       57.87       50.79      2.37 o 
   2  17   2      429.29      423.17      5.92 o 
   3  17   2       40.03       42.71      2.03 o 
   4  17   2        5.61        2.71      1.50 o 
   5  17   2       43.06       40.67      2.58 o 
   6  17   2       37.53       42.19      3.18 o 
   7  17   2       27.21       23.08      2.51 o 
   0  18   2      429.15      393.22      9.50 o 
   1  18   2       14.71       13.54      1.64 o 
   2  18   2       29.69       28.26      2.25 o 
   3  18   2      178.46      183.01      4.56 o 
   4  18   2       60.68       67.41      2.91 o 
   5  18   2       44.90       43.79      3.86 o 
   6  18   2       35.50       32.55      3.01 o 
   7  18   2       67.75       67.20      4.50 o 
   0  19   2       91.55       96.29      5.54 o 
   1  19   2       18.19       15.91      3.01 o 
   2  19   2       54.80       50.84      2.56 o 
   3  19   2       26.01       30.31      2.57 o 
   4  19   2      114.01      116.69      5.77 o 
   5  19   2      132.49      126.55      4.23 o 
   6  19   2       14.00       12.87      2.90 o 
   0  20   2        8.65       10.88      3.77 o 
   1  20   2       21.35       17.33      2.78 o 
   2  20   2       27.33       26.26      4.05 o 
   3  20   2       28.78       23.36      2.44 o 
   4  20   2      373.59      391.91      7.33 o 
   5  20   2      166.12      171.30      6.28 o 
   0  21   2        4.70        2.19      3.56 o 
   1  21   2        9.23       11.62      2.79 o 
   2  21   2      102.33      109.75      4.90 o 
   3  21   2       36.61       36.73      3.66 o 
   4  21   2      156.37      175.46      6.16 o 
   0  22   2        4.16        1.67      3.70 o 
   1  22   2       42.50       43.99      3.90 o 
   2  22   2      137.21      140.23      5.59 o 
   3  22   2      231.32      247.70      8.00 o 
   0  23   2       41.14       35.11      5.91 o 
   1  23   2       45.80       40.15      4.12 o 
   1   0   3     3143.16     3145.00     16.18 o 
   2   0   3     1690.14     1715.70      9.12 o 
   3   0   3      248.61      266.96      2.30 o 
   4   0   3     1157.21     1182.83      6.87 o 
   5   0   3      193.08      200.66      2.78 o 
   6   0   3       13.13       14.80      1.11 o 
   7   0   3       53.94       52.10      2.21 o 
   8   0   3       41.83       48.38      3.17 o 
   9   0   3        0.41       -1.87      1.87 o 
  10   0   3       58.43       61.25      3.83 o 
  11   0   3      113.66      117.35      7.87 o 
   0   1   3      328.44      311.98      2.32 o 
   1   1   3     2688.66     2653.16      9.22 o 
   2   1   3       21.08       16.47      0.69 o 
   3   1   3      672.43      625.96      3.21 o 
   4   1   3      270.88      286.90      2.30 o 
   5   1   3      494.99      499.32      3.05 o 
   6   1   3      247.33      247.13      3.02 o 
   7   1   3      217.27      217.07      2.90 o 
   8   1   3        0.66       -0.77      1.01 o 
   9   1   3       43.47       45.11      2.44 o 
  10   1   3       18.33       19.95      2.10 o 
  11   1   3       25.68       27.11      2.94 o 
   0   2   3     1018.44      977.38      5.75 o 
   1   2   3    14119.32    14005.96     47.39 o 
   2   2   3     1157.21     1187.72      5.32 o 
   3   2   3      170.72      188.96      1.74 o 
   4   2   3      470.87      474.60      2.88 o 
   5   2   3        6.85        6.28      0.68 o 
   6   2   3      138.99      139.08      2.21 o 
   7   2   3      122.30      118.10      2.45 o 
   8   2   3       45.64       45.59      2.16 o 
   9   2   3      183.79      180.82      3.29 o 
  10   2   3        5.84        3.85      1.60 o 
  11   2   3       45.54       52.39      4.91 o 
   0   3   3      128.46      130.93      1.81 o 
   1   3   3     9090.49     8953.19     28.80 o 
   2   3   3      367.52      386.84      2.31 o 
   3   3   3     1850.31     1913.86      7.96 o 
   4   3   3      621.57      641.10      3.68 o 
   5   3   3      202.36      202.33      2.22 o 
   6   3   3      157.66      158.25      2.27 o 
   7   3   3      112.55      113.18      2.35 o 
   8   3   3       35.92       33.14      1.65 o 
   9   3   3      107.84      109.90      2.74 o 
  10   3   3       10.72       12.41      2.52 o 
   0   4   3     5928.37     5938.04     31.81 o 
   1   4   3      675.20      624.86      2.82 o 
   2   4   3      399.85      410.61      2.42 o 
   3   4   3      283.92      244.88      2.07 o 
   4   4   3      551.72      588.81      3.43 o 
   5   4   3      144.79      165.91      2.07 o 
   6   4   3      242.90      230.39      2.70 o 
   7   4   3      180.75      176.57      3.20 o 
   8   4   3       75.66       81.38      2.77 o 
   9   4   3       20.84       22.18      2.82 o 
  10   4   3       99.88      111.98      5.40 o 
   0   5   3      138.14      138.95      1.97 o 
   1   5   3      597.32      575.09      2.95 o 
   2   5   3      294.74      270.08      1.90 o 
   3   5   3     2544.38     2706.61     10.22 o 
   4   5   3      115.23      109.50      1.46 o 
   5   5   3       27.86       32.03      1.12 o 
   6   5   3      493.08      496.50      4.01 o 
   7   5   3       91.26       92.79      2.18 o 
   8   5   3      237.48      239.72      4.18 o 
   9   5   3        7.55        9.26      2.06 o 
  10   5   3      127.51      130.07      5.13 o 
   0   6   3     3451.02     3464.02     18.48 o 
   1   6   3      564.78      566.06      2.92 o 
   2   6   3       33.81       32.58      0.79 o 
   3   6   3      122.49      120.88      1.38 o 
   4   6   3      190.73      186.50      1.85 o 
   5   6   3      304.44      303.65      2.99 o 
   6   6   3       46.01       53.34      1.68 o 
   7   6   3       95.04      100.45      2.18 o 
   8   6   3        9.90        7.15      1.62 o 
   9   6   3       95.32       88.19      3.51 o 
  10   6   3       29.49       30.32      2.95 o 
   0   7   3     1011.12     1010.72      8.83 o 
   1   7   3       40.23       37.88      0.79 o 
   2   7   3      284.21      314.54      2.19 o 
   3   7   3     1435.95     1402.73      6.02 o 
   4   7   3      739.30      759.10      4.28 o 
   5   7   3      451.13      420.24      3.53 o 
   6   7   3      254.32      255.77      2.96 o 
   7   7   3       61.61       59.56      2.28 o 
   8   7   3      371.28      368.19      6.01 o 
   9   7   3      118.12      113.80      4.14 o 
  10   7   3       72.00       74.51      3.78 o 
   0   8   3       19.49       21.13      1.23 o 
   1   8   3      458.56      435.27      2.76 o 
   2   8   3      296.33      311.93      2.25 o 
   3   8   3      534.67      525.08      3.29 o 
   4   8   3       25.84       24.02      0.91 o 
   5   8   3      121.45      122.48      1.97 o 
   6   8   3       97.71      106.11      2.32 o 
   7   8   3      107.32      101.05      2.98 o 
   8   8   3       10.87       11.15      1.88 o 
   9   8   3        2.19        1.92      2.15 o 
  10   8   3       43.53       38.27      3.22 o 
   0   9   3       13.86       10.51      1.05 o 
   1   9   3      395.61      410.26      2.63 o 
   2   9   3      616.51      642.14      3.55 o 
   3   9   3      127.14      137.09      1.69 o 
   4   9   3       54.59       51.52      1.23 o 
   5   9   3      227.17      213.32      3.16 o 
   6   9   3       58.46       47.82      1.87 o 
   7   9   3      275.52      269.80      4.32 o 
   8   9   3       92.26       94.61      3.20 o 
   9   9   3       97.69       97.60      4.34 o 
  10   9   3       42.12       41.82      3.16 o 
   0  10   3       56.84       70.13      1.70 o 
   1  10   3      114.94       90.68      1.43 o 
   2  10   3      348.74      358.95      2.55 o 
   3  10   3      647.51      671.99      4.30 o 
   4  10   3        9.59        9.60      1.12 o 
   5  10   3      216.68      205.22      3.17 o 
   6  10   3       24.95       23.54      1.67 o 
   7  10   3       15.98       15.22      1.72 o 
   8  10   3       78.17       80.61      3.09 o 
   9  10   3       73.73       85.68      4.25 o 
   0  11   3      356.66      350.87      5.25 o 
   1  11   3      129.32      140.89      1.85 o 
   2  11   3      111.64      112.01      1.55 o 
   3  11   3     1020.21      997.03      6.43 o 
   4  11   3      324.62      299.53      3.45 o 
   5  11   3      188.54      171.32      3.01 o 
   6  11   3       62.66       60.46      2.32 o 
   7  11   3       28.73       24.69      2.02 o 
   8  11   3        0.81       -1.59      1.59 o 
   9  11   3       55.67       57.65      3.38 o 
   0  12   3       21.51       29.44      1.67 o 
   1  12   3     1454.92     1415.12      7.70 o 
   2  12   3        6.78        5.02      0.67 o 
   3  12   3      878.31      784.49      5.92 o 
   4  12   3      162.68      165.94      2.85 o 
   5  12   3      171.69      166.04      3.02 o 
   6  12   3       19.78       14.08      1.60 o 
   7  12   3       28.91       26.09      2.06 o 
   8  12   3        2.23        1.28      1.68 o 
   9  12   3       28.36       32.61      2.76 o 
   0  13   3       50.95       53.57      3.06 o 
   1  13   3      112.48       97.34      2.11 o 
   2  13   3       49.16       38.66      1.91 o 
   3  13   3      154.83      137.45      2.57 o 
   4  13   3       86.25       84.52      2.23 o 
   5  13   3      213.07      197.53      3.64 o 
   6  13   3      116.13      114.61      3.27 o 
   7  13   3       10.62       10.60      1.80 o 
   8  13   3       45.68       44.43      2.74 o 
   9  13   3        0.70        4.23      2.20 o 
   0  14   3      526.39      490.47      7.29 o 
   1  14   3     1934.98     1777.78     13.07 o 
   2  14   3      301.34      256.40      3.75 o 
   3  14   3      932.64      816.38      6.29 o 
   4  14   3       57.64       50.51      1.93 o 
   5  14   3       50.07       48.04      2.21 o 
   6  14   3       44.13       46.17      2.45 o 
   7  14   3       66.19       67.40      2.97 o 
   8  14   3        1.97       -0.61      1.96 o 
   0  15   3       71.25       68.00      3.48 o 
   1  15   3      291.21      260.48      3.49 o 
   2  15   3      138.85      131.85      3.13 o 
   3  15   3       26.56       30.71      1.67 o 
   4  15   3       38.58       41.98      2.22 o 
   5  15   3       17.07       18.83      1.90 o 
   6  15   3       65.31       65.48      2.82 o 
   7  15   3       65.62       68.15      3.06 o 
   8  15   3       29.92       29.99      3.20 o 
   0  16   3      218.84      190.39      4.61 o 
   1  16   3      453.28      411.34      5.61 o 
   2  16   3       43.81       38.59      2.36 o 
   3  16   3       12.05       13.14      1.40 o 
   4  16   3       11.02       13.08      1.88 o 
   5  16   3      300.12      288.43      4.61 o 
   6  16   3       23.90       28.89      2.26 o 
   7  16   3      173.69      177.61      4.73 o 
   0  17   3       14.56       11.41      2.68 o 
   1  17   3       86.72       84.37      2.94 o 
   2  17   3       18.56       19.08      2.08 o 
   3  17   3       24.74       28.17      2.43 o 
   4  17   3        5.69        3.78      1.63 o 
   5  17   3        2.85        3.28      2.15 o 
   6  17   3        6.79        7.57      1.92 o 
   7  17   3       58.62       59.38      3.42 o 
   0  18   3      282.49      288.45      8.34 o 
   1  18   3      237.36      226.13      4.47 o 
   2  18   3       98.88      108.93      3.43 o 
   3  18   3      245.34      259.43      5.36 o 
   4  18   3       56.60       57.94      3.50 o 
   5  18   3       13.90       13.29      2.09 o 
   6  18   3       86.65       89.47      3.76 o 
   0  19   3      210.43      193.18      7.27 o 
   1  19   3       35.24       38.02      2.15 o 
   2  19   3       29.79       28.30      2.41 o 
   3  19   3       32.68       32.53      2.83 o 
   4  19   3       39.82       41.65      3.49 o 
   5  19   3       73.69       79.94      4.42 o 
   6  19   3       35.30       40.81      3.90 o 
   0  20   3       24.20       20.58      4.08 o 
   1  20   3      232.02      225.50      5.75 o 
   2  20   3       47.98       39.19      3.05 o 
   3  20   3       21.50       22.67      2.59 o 
   4  20   3      162.02      170.68      5.84 o 
   5  20   3       43.03       48.64      3.98 o 
   0  21   3        1.77       -0.39      3.79 o 
   1  21   3       27.30       20.89      3.35 o 
   2  21   3       71.60       60.81      4.06 o 
   3  21   3       64.59       57.27      3.34 o 
   4  21   3       21.89       29.36      4.00 o 
   0  22   3       62.39       61.00      6.58 o 
   1  22   3       44.45       38.41      3.90 o 
   2  22   3       32.45       26.99      3.65 o 
   3  22   3       32.49       30.55      4.17 o 
   0  23   3        0.22       -3.97      3.97 o 
   1  23   3      101.84       93.14      5.11 o 
   0   0   4     6719.60     6636.74     41.88 o 
   1   0   4    14628.46    14677.61     93.78 o 
   2   0   4      260.93      291.68      2.68 o 
   3   0   4    10114.85    10290.94     48.80 o 
   4   0   4       71.72       84.23      1.44 o 
   5   0   4      305.01      304.57      3.33 o 
   6   0   4      147.31      154.28      3.51 o 
   7   0   4        7.20        6.36      1.59 o 
   8   0   4       37.16       33.99      2.98 o 
   9   0   4       57.62       59.15      4.36 o 
  10   0   4        0.89       -1.73      2.42 o 
   0   1   4      642.60      613.54      4.06 o 
   1   1   4     6015.01     5969.15     19.92 o 
   2   1   4      318.11      352.95      2.14 o 
   3   1   4      575.56      597.50      3.14 o 
   4   1   4      213.47      199.99      1.83 o 
   5   1   4        6.49        8.49      0.68 o 
   6   1   4      210.57      207.13      2.58 o 
   7   1   4      234.13      243.30      3.02 o 
   8   1   4        5.18        6.01      1.38 o 
   9   1   4       55.50       48.35      2.43 o 
  10   1   4        5.66        5.87      1.86 o 
   0   2   4      270.15      218.26      2.23 o 
   1   2   4     3151.93     3120.98     10.85 o 
   2   2   4      305.54      295.65      2.02 o 
   3   2   4      291.89      290.28      2.12 o 
   4   2   4      617.73      634.20      3.61 o 
   5   2   4      600.18      597.28      3.79 o 
   6   2   4      124.65      120.35      2.37 o 
   7   2   4        4.97        8.99      1.10 o 
   8   2   4       77.55       78.90      2.68 o 
   9   2   4       25.03       28.01      2.19 o 
  10   2   4        1.34        1.41      1.66 o 
   0   3   4       60.66       68.17      1.37 o 
   1   3   4      855.92      883.42      3.66 o 
   2   3   4     1168.08     1190.50      5.10 o 
   3   3   4      317.33      315.22      2.31 o 
   4   3   4      175.35      167.55      1.94 o 
   5   3   4      204.18      224.01      2.47 o 
   6   3   4      109.44      120.08      2.21 o 
   7   3   4       65.56       64.57      2.35 o 
   8   3   4      285.45      279.36      4.42 o 
   9   3   4       97.78       99.08      2.72 o 
  10   3   4       33.35       38.40      2.39 o 
   0   4   4      190.95      167.60      2.24 o 
   1   4   4     1356.76     1370.07      5.71 o 
   2   4   4      590.95      575.87      3.00 o 
   3   4   4      155.87      156.52      2.22 o 
   4   4   4      425.46      442.28      2.97 o 
   5   4   4       91.73       93.90      1.65 o 
   6   4   4      329.42      310.73      3.57 o 
   7   4   4      233.02      233.54      3.54 o 
   8   4   4       51.20       51.46      1.97 o 
   9   4   4      133.73      129.34      4.16 o 
  10   4   4        3.92        4.32      2.37 o 
   0   5   4       39.59       37.08      1.11 o 
   1   5   4      777.36      779.95      3.57 o 
   2   5   4       17.07       13.07      0.65 o 
   3   5   4     1099.38     1099.95      5.10 o 
   4   5   4      369.84      370.09      2.61 o 
   5   5   4      373.00      354.94      3.13 o 
   6   5   4        7.57        8.85      0.99 o 
   7   5   4      236.22      240.86      3.39 o 
   8   5   4       36.80       40.08      1.90 o 
   9   5   4        7.86        7.46      1.86 o 
  10   5   4      118.03      120.23      5.73 o 
   0   6   4      117.98      124.33      1.99 o 
   1   6   4      157.13      149.37      1.43 o 
   2   6   4      137.85      131.79      1.38 o 
   3   6   4       68.05       66.57      1.11 o 
   4   6   4      113.49      114.87      1.52 o 
   5   6   4      123.40      122.14      1.96 o 
   6   6   4       87.13       89.30      1.90 o 
   7   6   4      128.14      131.93      2.95 o 
   8   6   4      203.33      192.76      3.38 o 
   9   6   4       35.42       35.64      2.75 o 
  10   6   4        5.29        3.03      2.10 o 
   0   7   4       61.91       63.05      1.55 o 
   1   7   4      492.07      501.12      3.06 o 
   2   7   4       17.68       22.59      0.76 o 
   3   7   4      844.11      800.24      4.24 o 
   4   7   4      197.85      204.33      2.20 o 
   5   7   4     1036.67     1006.85      5.93 o 
   6   7   4        2.44        2.69      0.95 o 
   7   7   4       72.01       73.55      2.07 o 
   8   7   4       72.34       72.85      3.12 o 
   9   7   4       21.59       19.28      2.36 o 
  10   7   4       35.69       42.46      2.96 o 
   0   8   4      125.16      144.11      2.29 o 
   1   8   4     1335.31     1440.75      6.97 o 
   2   8   4      358.84      370.56      2.51 o 
   3   8   4      287.47      318.02      2.55 o 
   4   8   4       12.07       11.75      0.88 o 
   5   8   4      201.63      197.05      2.59 o 
   6   8   4       16.97       20.66      1.18 o 
   7   8   4      247.40      234.07      4.23 o 
   8   8   4      156.60      143.26      3.86 o 
   9   8   4        3.50        0.90      1.86 o 
  10   8   4      134.49      140.08      7.21 o 
   0   9   4       12.99       16.27      1.06 o 
   1   9   4      279.97      326.15      2.78 o 
   2   9   4       97.05       94.88      1.35 o 
   3   9   4      530.42      525.04      3.52 o 
   4   9   4       54.96       53.73      1.40 o 
   5   9   4      339.60      315.05      3.53 o 
   6   9   4       13.62       15.41      1.48 o 
   7   9   4      187.55      187.27      3.90 o 
   8   9   4       48.80       56.70      2.82 o 
   9   9   4       44.77       42.49      2.96 o 
  10   9   4       71.28       66.89      3.61 o 
   0  10   4      740.20      762.23      6.60 o 
   1  10   4     1282.64     1319.38      6.61 o 
   2  10   4      107.84      106.05      1.44 o 
   3  10   4        2.66        1.52      0.74 o 
   4  10   4       72.58       66.24      1.64 o 
   5  10   4      373.11      344.21      4.04 o 
   6  10   4      151.61      136.95      2.97 o 
   7  10   4      168.05      163.12      3.76 o 
   8  10   4       16.53       23.94      2.21 o 
   9  10   4       15.06       17.10      2.49 o 
   0  11   4      211.19      222.41      3.76 o 
   1  11   4      247.95      247.67      2.62 o 
   2  11   4       53.96       60.04      1.44 o 
   3  11   4      255.51      270.62      3.07 o 
   4  11   4      202.10      186.04      2.89 o 
   5  11   4      323.90      280.26      3.90 o 
   6  11   4       28.68       23.80      1.78 o 
   7  11   4       21.39       20.36      2.21 o 
   8  11   4       17.02       18.17      2.18 o 
   9  11   4        2.31        2.28      2.22 o 
   0  12   4       15.26       16.61      1.54 o 
   1  12   4     1440.82     1371.52      7.65 o 
   2  12   4       36.98       41.85      1.36 o 
   3  12   4      484.38      425.19      3.88 o 
   4  12   4       10.57        7.29      1.20 o 
   5  12   4      137.20      126.04      2.97 o 
   6  12   4       41.98       41.44      2.16 o 
   7  12   4       17.44       14.66      1.95 o 
   8  12   4        1.91        3.18      1.79 o 
   9  12   4       19.12       18.90      2.36 o 
   0  13   4       21.18       25.75      2.00 o 
   1  13   4      394.56      372.75      4.01 o 
   2  13   4       12.49       15.33      1.24 o 
   3  13   4      105.88      103.14      2.34 o 
   4  13   4       42.52       39.89      1.80 o 
   5  13   4       31.98       35.13      2.10 o 
   6  13   4        4.63        4.95      1.47 o 
   7  13   4       33.93       33.84      2.60 o 
   8  13   4       19.11       19.73      2.27 o 
   9  13   4        3.61        1.65      1.97 o 
   0  14   4        0.03       -1.87      1.87 o 
   1  14   4      533.04      512.71      7.35 o 
   2  14   4       34.59       33.85      1.47 o 
   3  14   4      399.79      384.15      4.38 o 
   4  14   4        0.03       -0.38      1.17 o 
   5  14   4       84.43       86.52      2.71 o 
   6  14   4      135.66      138.83      3.45 o 
   7  14   4       52.48       53.97      2.98 o 
   8  14   4       47.24       47.09      3.07 o 
   0  15   4        0.00        0.06      1.86 o 
   1  15   4      336.22      303.38      4.84 o 
   2  15   4        0.38       -1.29      1.29 o 
   3  15   4        0.41       -0.80      1.05 o 
   4  15   4       17.16       12.67      1.63 o 
   5  15   4       54.28       62.75      2.62 o 
   6  15   4        9.34        9.14      1.91 o 
   7  15   4      102.91      102.27      3.56 o 
   8  15   4       58.70       69.45      3.46 o 
   0  16   4       16.84       22.37      2.46 o 
   1  16   4       19.41       14.84      1.46 o 
   2  16   4        0.65       -1.48      1.48 o 
   3  16   4      138.44      145.87      3.82 o 
   4  16   4       17.39       19.49      2.08 o 
   5  16   4       47.30       53.85      2.54 o 
   6  16   4       41.50       45.05      2.97 o 
   7  16   4       32.94       35.28      2.63 o 
   0  17   4       50.33       44.37      3.68 o 
   1  17   4       46.70       46.63      2.48 o 
   2  17   4       88.33       83.02      3.24 o 
   3  17   4       87.10       83.58      3.37 o 
   4  17   4       21.78       22.27      2.45 o 
   5  17   4       79.48       77.52      3.21 o 
   6  17   4       48.67       48.09      2.72 o 
   7  17   4       19.38       20.06      2.47 o 
   0  18   4       38.22       31.02      3.29 o 
   1  18   4      166.85      162.17      4.30 o 
   2  18   4       47.19       54.75      2.93 o 
   3  18   4       39.90       37.48      2.77 o 
   4  18   4        4.86        3.20      2.25 o 
   5  18   4       12.83       16.08      2.72 o 
   6  18   4       84.26       89.81      3.72 o 
   0  19   4       22.27       16.16      3.78 o 
   1  19   4       53.03       49.13      2.72 o 
   2  19   4      101.15      103.25      3.70 o 
   3  19   4       20.43       19.85      2.62 o 
   4  19   4       54.91       51.42      3.53 o 
   5  19   4      187.90      185.70      5.66 o 
   6  19   4       45.54       53.84      3.35 o 
   0  20   4       46.46       52.99      4.95 o 
   1  20   4      117.24      123.24      5.42 o 
   2  20   4        6.86        3.00      1.97 o 
   3  20   4      101.07       99.02      4.27 o 
   4  20   4        9.09        7.68      2.54 o 
   5  20   4      183.13      189.38      8.37 o 
   0  21   4        4.33        9.24      4.37 o 
   1  21   4       30.72       25.37      3.44 o 
   2  21   4        6.44        4.74      2.43 o 
   3  21   4      390.16      405.01      7.52 o 
   4  21   4        6.86        3.94      3.39 o 
   0  22   4        5.99        3.60      5.46 o 
   1  22   4       78.56       73.64      4.88 o 
   2  22   4        5.08        2.74      2.98 o 
   3  22   4      246.75      267.81      6.12 o 
   0  23   4        1.25       -4.26      4.26 o 
   1   0   5        9.57       13.36      0.78 o 
   2   0   5     1848.19     1877.46     11.35 o 
   3   0   5     2149.91     2226.03     15.69 o 
   4   0   5       38.50       32.37      1.57 o 
   5   0   5       19.95       29.28      1.76 o 
   6   0   5        8.48        7.45      1.52 o 
   7   0   5       56.12       59.57      2.67 o 
   8   0   5        6.30        4.16      1.89 o 
   9   0   5        2.72        1.40      2.27 o 
  10   0   5       52.59       53.86      4.26 o 
   0   1   5       49.49       60.63      1.48 o 
   1   1   5      381.81      387.53      2.01 o 
   2   1   5     1784.91     1855.47      7.04 o 
   3   1   5     1380.58     1405.94      5.90 o 
   4   1   5       28.73       30.15      0.80 o 
   5   1   5      265.11      280.31      3.10 o 
   6   1   5      121.09      123.16      1.99 o 
   7   1   5       47.29       49.22      1.78 o 
   8   1   5       57.77       59.27      2.11 o 
   9   1   5       46.11       48.22      2.62 o 
  10   1   5       38.70       33.46      2.62 o 
   0   2   5     3102.91     3337.60     17.45 o 
   1   2   5      485.51      464.25      2.42 o 
   2   2   5       63.22       54.57      0.81 o 
   3   2   5      616.46      685.12      3.55 o 
   4   2   5       39.87       48.27      1.04 o 
   5   2   5      502.98      512.43      3.42 o 
   6   2   5       34.21       34.76      1.33 o 
   7   2   5       76.76       74.72      1.87 o 
   8   2   5       62.29       60.41      2.33 o 
   9   2   5       56.15       53.81      2.75 o 
  10   2   5       39.44       36.51      2.81 o 
   0   3   5     1857.57     1931.79     10.89 o 
   1   3   5     1133.85     1101.90      4.74 o 
   2   3   5      461.08      458.73      2.55 o 
   3   3   5      164.72      157.75      1.65 o 
   4   3   5      317.37      307.96      2.51 o 
   5   3   5     1056.46     1075.20      5.81 o 
   6   3   5      125.37      116.62      2.12 o 
   7   3   5       33.95       31.33      1.48 o 
   8   3   5       79.66       79.77      2.25 o 
   9   3   5       18.50       19.10      2.04 o 
  10   3   5       26.42       26.72      2.87 o 
   0   4   5     3142.35     3189.87     17.09 o 
   1   4   5      551.11      571.83      2.84 o 
   2   4   5      505.81      520.60      2.85 o 
   3   4   5      992.20      954.49      4.56 o 
   4   4   5      330.82      339.26      2.78 o 
   5   4   5      172.82      162.63      2.15 o 
   6   4   5       24.41       24.42      1.29 o 
   7   4   5      361.98      362.41      3.94 o 
   8   4   5       92.80       99.85      2.52 o 
   9   4   5      133.37      128.70      3.51 o 
  10   4   5       28.73       21.52      3.17 o 
   0   5   5        3.21        3.27      0.64 o 
   1   5   5       12.79        8.94      0.58 o 
   2   5   5       24.52       22.46      0.67 o 
   3   5   5      641.62      642.18      3.56 o 
   4   5   5      197.73      180.37      1.86 o 
   5   5   5      423.07      415.31      3.35 o 
   6   5   5      199.77      195.77      3.30 o 
   7   5   5       42.50       44.36      1.82 o 
   8   5   5       82.82       86.99      2.63 o 
   9   5   5      161.81      159.94      3.53 o 
  10   5   5        0.03        4.29      2.52 o 
   0   6   5      528.01      533.33      4.48 o 
   1   6   5     2123.02     2101.61      8.74 o 
   2   6   5      681.53      727.84      3.63 o 
   3   6   5      161.72      178.77      1.86 o 
   4   6   5       88.59       83.12      1.41 o 
   5   6   5     1135.59     1093.38      6.06 o 
   6   6   5       17.50       16.57      1.13 o 
   7   6   5      204.97      198.39      3.25 o 
   8   6   5      295.13      276.56      4.10 o 
   9   6   5       99.78      102.41      4.38 o 
  10   6   5       66.65       71.18      3.72 o 
   0   7   5      322.19      318.96      3.40 o 
   1   7   5      279.45      259.94      2.16 o 
   2   7   5       38.30       39.29      0.85 o 
   3   7   5       89.56       80.38      1.35 o 
   4   7   5       19.90       23.39      1.01 o 
   5   7   5      154.44      158.26      2.37 o 
   6   7   5      422.93      421.11      4.14 o 
   7   7   5       32.21       30.09      1.64 o 
   8   7   5      168.56      163.89      3.21 o 
   9   7   5      177.63      184.42      4.74 o 
  10   7   5        6.86        7.49      2.25 o 
   0   8   5       26.17       27.98      1.23 o 
   1   8   5      758.09      689.56      3.99 o 
   2   8   5      112.85      101.93      1.42 o 
   3   8   5     2155.66     2068.50      9.07 o 
   4   8   5       36.11       44.41      1.30 o 
   5   8   5      134.62      130.51      2.36 o 
   6   8   5      228.33      206.07      2.96 o 
   7   8   5      217.29      205.21      3.40 o 
   8   8   5        4.92        3.62      1.70 o 
   9   8   5       62.87       72.51      3.19 o 
  10   8   5       20.05       17.27      2.43 o 
   0   9   5       12.43       12.23      1.05 o 
   1   9   5      130.51      115.00      1.54 o 
   2   9   5        8.53       10.74      0.70 o 
   3   9   5      842.66      772.45      4.67 o 
   4   9   5      262.50      258.94      2.85 o 
   5   9   5      873.45      850.43      6.26 o 
   6   9   5      270.71      273.80      3.57 o 
   7   9   5      241.47      240.94      4.20 o 
   8   9   5       45.25       48.17      2.70 o 
   9   9   5       16.98       16.63      2.28 o 
  10   9   5       17.16       15.62      2.56 o 
   0  10   5      146.54      141.61      2.60 o 
   1  10   5     1381.92     1277.50      6.81 o 
   2  10   5      159.21      152.88      1.95 o 
   3  10   5      818.58      811.43      5.22 o 
   4  10   5      277.15      241.87      2.81 o 
   5  10   5       56.94       59.38      1.89 o 
   6  10   5       43.25       38.19      1.95 o 
   7  10   5       77.56       90.13      3.02 o 
   8  10   5       29.45       30.66      2.45 o 
   9  10   5        8.60        9.11      2.05 o 
   0  11   5      231.33      232.01      3.76 o 
   1  11   5      571.54      561.88      4.15 o 
   2  11   5      182.12      170.34      2.59 o 
   3  11   5      115.91      120.88      2.20 o 
   4  11   5       83.23       70.13      2.01 o 
   5  11   5       43.56       39.90      1.96 o 
   6  11   5       31.17       26.18      1.79 o 
   7  11   5      173.74      167.62      3.96 o 
   8  11   5        0.88       -1.60      1.60 o 
   9  11   5        7.75        8.34      2.15 o 
   0  12   5      400.40      439.42      5.56 o 
   1  12   5     1234.46     1260.62      7.07 o 
   2  12   5       86.58       92.82      1.95 o 
   3  12   5      195.85      200.12      2.74 o 
   4  12   5       89.94       93.00      2.28 o 
   5  12   5      184.14      165.91      3.33 o 
   6  12   5       33.12       35.65      2.10 o 
   7  12   5       65.72       75.39      3.30 o 
   8  12   5        3.94        5.32      1.97 o 
   9  12   5       35.65       36.73      3.03 o 
   0  13   5        2.49        5.01      1.46 o 
   1  13   5      564.23      558.68      4.80 o 
   2  13   5        7.35       11.17      1.19 o 
   3  13   5       48.48       44.39      1.51 o 
   4  13   5        6.40        4.12      1.27 o 
   5  13   5       57.19       51.45      2.24 o 
   6  13   5       54.15       54.46      2.43 o 
   7  13   5        9.40        6.94      1.93 o 
   8  13   5       46.25       51.45      3.08 o 
   0  14   5       61.38       50.98      2.62 o 
   1  14   5      705.03      731.68      6.75 o 
   2  14   5      507.52      463.94      4.71 o 
   3  14   5        9.10       11.80      1.01 o 
   4  14   5       64.92       60.28      2.42 o 
   5  14   5       70.34       71.45      2.53 o 
   6  14   5       23.24       28.57      2.09 o 
   7  14   5       40.71       43.66      2.78 o 
   8  14   5        1.97        2.68      2.05 o 
   0  15   5       98.23       85.25      4.49 o 
   1  15   5      506.45      490.18      5.19 o 
   2  15   5      104.66      105.50      2.51 o 
   3  15   5      362.48      337.23      4.91 o 
   4  15   5       45.12       41.75      1.99 o 
   5  15   5       59.60       58.78      2.59 o 
   6  15   5       33.83       32.39      2.25 o 
   7  15   5        8.09        5.70      1.94 o 
   8  15   5       49.81       56.18      3.29 o 
   0  16   5      304.20      279.73      7.00 o 
   1  16   5       18.63       15.63      1.57 o 
   2  16   5       17.56       14.87      1.71 o 
   3  16   5      468.51      447.35      6.20 o 
   4  16   5       97.96       92.62      3.34 o 
   5  16   5       56.44       55.45      2.43 o 
   6  16   5       17.51       21.73      2.12 o 
   7  16   5       18.40       20.98      2.33 o 
   0  17   5       17.75       13.86      3.79 o 
   1  17   5       19.04       16.42      1.60 o 
   2  17   5      131.10      136.20      3.99 o 
   3  17   5      237.61      236.79      5.86 o 
   4  17   5      335.10      318.97      6.01 o 
   5  17   5      169.48      180.89      3.99 o 
   6  17   5      168.84      178.09      4.50 o 
   7  17   5       57.88       67.65      3.96 o 
   0  18   5       68.84       63.87      3.41 o 
   1  18   5       98.46      111.13      3.66 o 
   2  18   5      140.81      138.45      4.14 o 
   3  18   5       18.01       17.89      2.44 o 
   4  18   5       10.04        8.95      2.49 o 
   5  18   5      136.25      136.22      4.54 o 
   6  18   5      148.46      137.67      4.02 o 
   0  19   5       99.31      101.62      3.75 o 
   1  19   5       87.25       93.33      3.51 o 
   2  19   5       42.43       37.88      2.80 o 
   3  19   5       63.51       73.20      5.33 o 
   4  19   5       37.15       43.45      3.38 o 
   5  19   5       85.91       84.84      4.34 o 
   6  19   5       49.28       50.01      4.86 o 
   0  20   5       36.69       38.80      5.37 o 
   1  20   5      123.90      130.76      3.96 o 
   2  20   5        4.81        4.72      2.13 o 
   3  20   5        8.56       10.67      2.90 o 
   4  20   5       40.05       35.54      3.37 o 
   5  20   5       99.01       93.75      5.44 o 
   0  21   5        8.01        7.71      4.52 o 
   1  21   5       34.64       32.20      3.82 o 
   2  21   5        6.56       -0.34      2.79 o 
   3  21   5       16.05       11.23      3.88 o 
   4  21   5       21.10       18.90      3.26 o 
   0  22   5       16.32        7.59      4.69 o 
   1  22   5        1.89       -2.81      2.81 o 
   2  22   5       15.48       18.10      3.69 o 
   0   0   6      884.71      782.38      6.80 o 
   1   0   6     5906.75     6378.85     32.10 o 
   2   0   6     1312.87     1296.96      8.15 o 
   3   0   6        1.22        0.79      0.64 o 
   4   0   6      436.53      412.83      5.22 o 
   5   0   6      757.78      822.71      7.88 o 
   6   0   6      501.22      496.77      6.31 o 
   7   0   6        2.96        3.46      1.54 o 
   8   0   6       24.36       20.74      2.41 o 
   9   0   6       55.52       53.86      4.08 o 
  10   0   6       27.11       36.50      3.94 o 
   0   1   6      415.62      380.14      3.03 o 
   1   1   6      506.15      586.06      2.81 o 
   2   1   6      932.59      930.42      4.18 o 
   3   1   6      144.23      160.62      2.12 o 
   4   1   6      159.94      169.37      1.73 o 
   5   1   6       15.06       11.51      1.03 o 
   6   1   6      259.64      267.60      3.27 o 
   7   1   6       47.08       49.71      2.02 o 
   8   1   6       59.41       59.63      2.24 o 
   9   1   6       60.75       61.03      3.01 o 
  10   1   6       13.99       11.18      2.22 o 
   0   2   6      155.92      146.18      1.98 o 
   1   2   6     1086.79     1063.01      4.39 o 
   2   2   6       86.24       78.19      0.97 o 
   3   2   6      477.40      480.79      2.86 o 
   4   2   6     1355.03     1355.24      7.36 o 
   5   2   6      416.42      433.19      3.35 o 
   6   2   6       76.91       80.41      1.73 o 
   7   2   6      430.66      443.57      4.46 o 
   8   2   6       89.26       94.12      3.39 o 
   9   2   6       12.21        9.24      1.97 o 
  10   2   6       42.63       44.84      3.23 o 
   0   3   6      300.73      321.46      3.08 o 
   1   3   6      978.52     1114.14      4.88 o 
   2   3   6      573.50      591.69      3.33 o 
   3   3   6      711.66      750.36      3.91 o 
   4   3   6      128.36      143.22      1.70 o 
   5   3   6       40.86       35.65      1.32 o 
   6   3   6       35.75       35.34      1.38 o 
   7   3   6       70.04       74.53      2.27 o 
   8   3   6       70.96       70.07      1.96 o 
   9   3   6       68.96       65.50      2.94 o 
  10   3   6      104.28      109.34      5.14 o 
   0   4   6      851.71      939.68      6.82 o 
   1   4   6     1175.23     1418.97      6.01 o 
   2   4   6       55.48       57.93      1.06 o 
   3   4   6      856.07      836.50      4.20 o 
   4   4   6      169.82      153.93      1.80 o 
   5   4   6      256.16      251.78      2.57 o 
   6   4   6       55.82       47.45      1.53 o 
   7   4   6      363.99      362.66      4.26 o 
   8   4   6       73.09       74.56      2.33 o 
   9   4   6       50.36       51.50      2.84 o 
  10   4   6      201.04      195.25      5.03 o 
   0   5   6       39.64       53.26      2.03 o 
   1   5   6      810.91      898.99      4.52 o 
   2   5   6      579.38      638.00      3.28 o 
   3   5   6       39.67       37.99      0.95 o 
   4   5   6      380.23      371.70      2.95 o 
   5   5   6      196.26      192.31      2.32 o 
   6   5   6      470.58      462.60      6.06 o 
   7   5   6      159.17      157.86      2.84 o 
   8   5   6       44.94       46.43      2.12 o 
   9   5   6       89.27       86.11      2.71 o 
  10   5   6       24.62       27.05      3.39 o 
   0   6   6        3.83        2.24      0.70 o 
   1   6   6      832.66      962.11      5.01 o 
   2   6   6      423.75      479.26      2.80 o 
   3   6   6      283.60      271.97      2.24 o 
   4   6   6       14.87       16.42      0.91 o 
   5   6   6       55.72       56.89      1.50 o 
   6   6   6      476.49      484.53      4.88 o 
   7   6   6      256.76      248.94      4.05 o 
   8   6   6       60.23       57.67      2.37 o 
   9   6   6       49.61       51.36      2.53 o 
  10   6   6       15.21       13.45      2.81 o 
   0   7   6      409.61      442.20      4.23 o 
   1   7   6      250.18      301.56      2.49 o 
   2   7   6      124.66      157.22      1.57 o 
   3   7   6     1391.03     1435.04      6.34 o 
   4   7   6      156.37      164.03      2.07 o 
   5   7   6      163.24      166.24      2.57 o 
   6   7   6      306.08      297.87      3.70 o 
   7   7   6      609.10      600.57      5.80 o 
   8   7   6       47.63       52.68      2.28 o 
   9   7   6       26.56       31.05      2.44 o 
  10   7   6        3.57        3.66      1.95 o 
   0   8   6      358.70      397.17      4.28 o 
   1   8   6     1036.42     1065.06      5.47 o 
   2   8   6      122.92      126.87      1.55 o 
   3   8   6       34.33       32.24      1.07 o 
   4   8   6      401.70      426.77      3.73 o 
   5   8   6     1158.90     1097.02      7.09 o 
   6   8   6      137.42      144.00      3.23 o 
   7   8   6       70.85       72.27      2.25 o 
   8   8   6       87.49       95.15      2.65 o 
   9   8   6        1.60        4.31      1.89 o 
  10   8   6       13.87       11.94      2.32 o 
   0   9   6       46.44       43.00      1.99 o 
   1   9   6       44.42       56.58      1.23 o 
   2   9   6      148.27      155.94      1.92 o 
   3   9   6       35.67       33.67      1.19 o 
   4   9   6      916.22      856.27      5.89 o 
   5   9   6     1534.71     1505.79      8.84 o 
   6   9   6      272.75      264.31      3.58 o 
   7   9   6      217.46      213.20      3.73 o 
   8   9   6       79.09       86.99      3.30 o 
   9   9   6       51.44       53.76      3.23 o 
   0  10   6      275.76      264.40      3.56 o 
   1  10   6      628.33      562.49      4.10 o 
   2  10   6      152.04      141.88      2.15 o 
   3  10   6     1322.03     1304.72      7.16 o 
   4  10   6     1119.64     1079.66      7.17 o 
   5  10   6      260.86      258.84      3.57 o 
   6  10   6       98.68       98.57      2.33 o 
   7  10   6       73.81       76.26      2.74 o 
   8  10   6       28.94       33.16      2.54 o 
   9  10   6        5.21        3.00      1.93 o 
   0  11   6      128.80      127.25      3.05 o 
   1  11   6      290.37      278.82      2.93 o 
   2  11   6      474.38      486.49      3.99 o 
   3  11   6      852.52      812.90      5.58 o 
   4  11   6      168.43      168.89      2.95 o 
   5  11   6       32.04       25.77      1.77 o 
   6  11   6      166.66      162.12      3.22 o 
   7  11   6       15.33       17.21      1.93 o 
   8  11   6       72.47       75.10      3.27 o 
   9  11   6       11.20        8.17      2.13 o 
   0  12   6      450.18      459.35      5.83 o 
   1  12   6      583.94      558.47      4.34 o 
   2  12   6      351.17      319.07      4.48 o 
   3  12   6      176.89      155.12      3.32 o 
   4  12   6        4.25        6.16      1.11 o 
   5  12   6       69.96       66.06      1.95 o 
   6  12   6        6.35        4.30      1.54 o 
   7  12   6       82.76       84.96      3.52 o 
   8  12   6      133.90      126.56      4.24 o 
   9  12   6        4.22        4.62      2.14 o 
   0  13   6       63.41       57.54      2.94 o 
   1  13   6     1074.63     1026.89      7.00 o 
   2  13   6      420.25      403.54      4.31 o 
   3  13   6      124.08      115.58      2.49 o 
   4  13   6       83.79       74.80      2.22 o 
   5  13   6       53.94       51.45      2.25 o 
   6  13   6       44.35       43.09      2.29 o 
   7  13   6        5.95        4.52      1.84 o 
   8  13   6       10.31       13.07      2.28 o 
   0  14   6       59.22       57.54      2.77 o 
   1  14   6      155.50      164.45      3.00 o 
   2  14   6      738.93      719.62      6.44 o 
   3  14   6      367.01      372.36      4.44 o 
   4  14   6       19.40       23.26      1.66 o 
   5  14   6       14.18       19.37      1.80 o 
   6  14   6       42.77       39.00      2.29 o 
   7  14   6       43.66       44.77      3.62 o 
   8  14   6       79.10       80.69      3.64 o 
   0  15   6       24.15       21.51      2.50 o 
   1  15   6       81.77       82.89      2.44 o 
   2  15   6      297.53      292.39      4.09 o 
   3  15   6      652.39      646.26      6.31 o 
   4  15   6      198.05      194.83      3.38 o 
   5  15   6       32.20       37.94      2.17 o 
   6  15   6       31.91       37.49      2.35 o 
   7  15   6        3.44        2.50      1.98 o 
   8  15   6       50.81       52.47      3.96 o 
   0  16   6      111.32      104.59      4.11 o 
   1  16   6      101.44       95.11      2.90 o 
   2  16   6      118.99      116.35      2.89 o 
   3  16   6      349.69      341.93      5.41 o 
   4  16   6      469.78      459.59      7.34 o 
   5  16   6      248.84      256.80      4.30 o 
   6  16   6       23.22       19.69      2.11 o 
   7  16   6        2.81        3.57      2.37 o 
   0  17   6        6.15        4.22      2.11 o 
   1  17   6        8.31        7.89      1.64 o 
   2  17   6       67.22       61.99      2.24 o 
   3  17   6      157.19      159.91      5.88 o 
   4  17   6      195.52      187.94      4.55 o 
   5  17   6      229.09      229.67      5.07 o 
   6  17   6      168.03      183.19      4.29 o 
   7  17   6        6.00        5.08      2.14 o 
   0  18   6       16.26       14.69      3.28 o 
   1  18   6       75.39       74.78      3.17 o 
   2  18   6       27.11       32.39      2.69 o 
   3  18   6      162.60      173.42      5.76 o 
   4  18   6      128.25      125.87      4.68 o 
   5  18   6      262.06      260.62      5.56 o 
   6  18   6       17.01       16.32      2.72 o 
   0  19   6       23.70       22.89      2.80 o 
   1  19   6        5.53       -0.19      1.91 o 
   2  19   6       13.22       15.69      2.33 o 
   3  19   6       58.02       63.64      4.01 o 
   4  19   6       21.24       21.94      3.05 o 
   5  19   6      132.80      133.54      5.09 o 
   0  20   6       39.97       46.48      5.11 o 
   1  20   6       82.85       87.94      3.77 o 
   2  20   6       64.38       67.46      3.45 o 
   3  20   6       37.41       44.31      3.76 o 
   4  20   6        9.09       12.76      2.87 o 
   5  20   6       56.73       59.48      4.45 o 
   0  21   6       45.29       52.95      6.15 o 
   1  21   6      328.72      352.78      8.73 o 
   2  21   6       13.37       11.07      2.55 o 
   3  21   6       68.34       77.48      5.75 o 
   4  21   6        8.85        7.79      3.50 o 
   0  22   6       27.21       23.79      5.33 o 
   1  22   6       17.62       13.38      3.54 o 
   2  22   6       42.91       46.10      6.09 o 
   1   0   7      717.59      788.48      5.58 o 
   2   0   7       44.36       48.45      1.39 o 
   3   0   7      350.78      330.18      3.40 o 
   4   0   7       41.19       62.02      2.91 o 
   5   0   7      201.71      215.86      3.92 o 
   6   0   7      185.87      196.66      4.34 o 
   7   0   7      426.54      425.58      6.30 o 
   8   0   7       82.38       81.29      3.62 o 
   9   0   7        0.83        0.60      2.87 o 
  10   0   7        7.04        2.25      2.83 o 
   0   1   7     2166.97     2227.63     11.74 o 
   1   1   7     1630.36     1718.89      6.32 o 
   2   1   7      500.38      531.33      3.00 o 
   3   1   7      812.12      854.47      4.73 o 
   4   1   7     1711.32     1858.76      8.48 o 
   5   1   7      270.35      305.98      3.40 o 
   6   1   7        5.61        4.51      1.05 o 
   7   1   7       52.20       46.58      1.90 o 
   8   1   7       47.96       47.75      2.24 o 
   9   1   7       19.70       19.50      2.31 o 
  10   1   7       30.34       27.87      2.66 o 
   0   2   7     2649.93     2789.25     15.29 o 
   1   2   7     1785.78     1887.79      6.90 o 
   2   2   7     3023.96     3213.55     11.72 o 
   3   2   7     1569.85     1693.03      7.05 o 
   4   2   7      734.44      777.85      4.18 o 
   5   2   7      524.79      543.56      4.04 o 
   6   2   7      133.62      128.44      3.02 o 
   7   2   7       46.38       47.83      2.17 o 
   8   2   7       39.17       41.53      2.08 o 
   9   2   7       20.83       23.50      2.26 o 
  10   2   7      163.45      162.81      4.90 o 
   0   3   7        5.01        6.91      0.88 o 
   1   3   7      943.17     1025.31      4.69 o 
   2   3   7     2614.17     2857.00     10.38 o 
   3   3   7     1795.13     1921.29      8.45 o 
   4   3   7      344.71      337.62      2.67 o 
   5   3   7      426.88      438.07      3.66 o 
   6   3   7       55.85       58.30      1.97 o 
   7   3   7      145.48      152.78      2.50 o 
   8   3   7       15.42       12.14      1.63 o 
   9   3   7       53.81       53.73      2.78 o 
  10   3   7       21.43       20.78      2.62 o 
   0   4   7       17.75       17.51      1.01 o 
   1   4   7     1288.68     1395.80      6.58 o 
   2   4   7     1563.13     1743.78      7.18 o 
   3   4   7        6.45        3.05      0.49 o 
   4   4   7      464.20      448.89      3.34 o 
   5   4   7      275.88      268.42      2.75 o 
   6   4   7       43.36       41.14      1.53 o 
   7   4   7       65.06       66.72      2.15 o 
   8   4   7      294.78      299.91      3.95 o 
   9   4   7       60.56       56.61      2.81 o 
  10   4   7      176.18      163.42      4.58 o 
   0   5   7     1859.09     1939.52     12.45 o 
   1   5   7     1249.17     1396.54      6.41 o 
   2   5   7        3.15        1.47      0.50 o 
   3   5   7      205.56      236.11      2.02 o 
   4   5   7        3.31        3.00      0.69 o 
   5   5   7      134.80      138.94      2.44 o 
   6   5   7      217.47      213.00      2.97 o 
   7   5   7      118.28      116.36      2.65 o 
   8   5   7      227.46      234.56      3.71 o 
   9   5   7      402.57      406.54      5.90 o 
  10   5   7       14.17       15.83      2.33 o 
   0   6   7     3293.57     3549.85     19.58 o 
   1   6   7      511.60      591.10      3.83 o 
   2   6   7      106.34       99.76      1.27 o 
   3   6   7      720.73      734.30      4.17 o 
   4   6   7      160.56      166.05      2.22 o 
   5   6   7       50.21       54.52      1.73 o 
   6   6   7      154.66      149.77      2.84 o 
   7   6   7      176.79      173.45      3.17 o 
   8   6   7      181.02      171.91      3.43 o 
   9   6   7      111.04      113.49      3.24 o 
  10   6   7       80.86       76.95      4.61 o 
   0   7   7      177.18      237.56      3.08 o 
   1   7   7      275.92      313.46      2.63 o 
   2   7   7     1431.90     1444.43      6.17 o 
   3   7   7      688.91      760.38      4.26 o 
   4   7   7      189.51      193.32      2.47 o 
   5   7   7      102.84      112.38      2.15 o 
   6   7   7      396.46      381.49      4.43 o 
   7   7   7      161.56      167.55      3.19 o 
   8   7   7       94.01       88.68      3.32 o 
   9   7   7      101.67      107.92      3.01 o 
  10   7   7       15.37        8.85      3.01 o 
   0   8   7       10.47        9.26      1.00 o 
   1   8   7      388.97      440.97      3.19 o 
   2   8   7      102.85      114.57      1.64 o 
   3   8   7       43.20       34.48      1.17 o 
   4   8   7     1086.03     1094.45      6.62 o 
   5   8   7      345.59      351.64      3.77 o 
   6   8   7      243.42      248.28      3.66 o 
   7   8   7      175.41      162.86      3.17 o 
   8   8   7       42.16       44.00      2.19 o 
   9   8   7       14.62       16.31      2.18 o 
  10   8   7        1.35       -2.14      2.22 o 
   0   9   7       70.58       70.53      2.21 o 
   1   9   7      183.51      203.09      2.20 o 
   2   9   7      416.01      390.35      3.49 o 
   3   9   7      293.61      269.28      2.87 o 
   4   9   7      283.35      270.78      3.93 o 
   5   9   7       49.80       52.03      2.38 o 
   6   9   7      282.46      282.03      3.78 o 
   7   9   7       52.22       47.27      2.11 o 
   8   9   7       44.14       43.94      2.20 o 
   9   9   7       40.37       40.18      2.75 o 
   0  10   7        1.07        5.70      1.08 o 
   1  10   7      106.26       87.03      1.75 o 
   2  10   7     1953.08     1929.87      9.54 o 
   3  10   7      714.70      673.19      4.79 o 
   4  10   7      502.12      492.22      4.59 o 
   5  10   7      183.07      180.04      2.97 o 
   6  10   7      444.70      445.60      4.97 o 
   7  10   7       96.42       90.56      2.57 o 
   8  10   7        6.27        7.65      1.95 o 
   9  10   7        3.02        4.41      1.93 o 
   0  11   7      871.72      843.47      8.08 o 
   1  11   7      588.68      551.08      4.26 o 
   2  11   7     1602.21     1522.64      8.86 o 
   3  11   7      462.99      451.68      3.96 o 
   4  11   7       47.16       37.68      1.63 o 
   5  11   7       30.04       30.78      1.65 o 
   6  11   7       47.51       49.06      2.04 o 
   7  11   7       49.93       50.16      2.66 o 
   8  11   7       40.79       48.76      2.88 o 
   9  11   7       24.96       30.30      2.70 o 
   0  12   7     2953.41     2854.58     19.35 o 
   1  12   7     1608.50     1539.87      8.72 o 
   2  12   7     1324.02     1265.64      8.00 o 
   3  12   7       15.90       17.65      1.41 o 
   4  12   7      324.57      296.74      3.79 o 
   5  12   7      123.51      119.09      2.74 o 
   6  12   7       77.90       72.53      2.33 o 
   7  12   7       26.72       25.79      2.27 o 
   8  12   7      115.20      125.51      4.35 o 
   9  12   7       44.69       43.68      3.03 o 
   0  13   7     3722.03     3599.00     23.59 o 
   1  13   7     1026.63      991.98      7.21 o 
   2  13   7      614.91      557.47      5.25 o 
   3  13   7       51.07       42.20      1.79 o 
   4  13   7       83.17       69.44      2.12 o 
   5  13   7       61.60       58.53      1.99 o 
   6  13   7      128.75      125.19      3.31 o 
   7  13   7       33.75       37.76      2.68 o 
   8  13   7        5.12        8.11      2.27 o 
   0  14   7     4971.76     4833.94     44.72 o 
   1  14   7     1017.94      994.92      7.89 o 
   2  14   7      981.52      912.49      7.53 o 
   3  14   7      368.49      361.33      4.38 o 
   4  14   7       96.25       88.53      2.12 o 
   5  14   7       64.65       60.68      2.92 o 
   6  14   7       22.23       21.68      2.01 o 
   7  14   7       33.62       29.41      2.80 o 
   8  14   7       55.90       54.85      3.22 o 
   0  15   7      370.59      342.79      6.84 o 
   1  15   7      448.28      428.48      5.05 o 
   2  15   7      742.07      710.62      6.91 o 
   3  15   7       18.76       20.57      1.70 o 
   4  15   7       12.07       14.14      1.37 o 
   5  15   7       21.87       20.02      1.80 o 
   6  15   7      134.95      158.25      3.77 o 
   7  15   7      217.75      243.77      5.30 o 
   0  16   7        2.94       -0.69      2.18 o 
   1  16   7       50.67       45.05      2.35 o 
   2  16   7      406.12      400.16      5.23 o 
   3  16   7       38.27       37.64      1.96 o 
   4  16   7       87.79       84.70      3.61 o 
   5  16   7       79.55       83.52      2.68 o 
   6  16   7      219.13      229.71      4.61 o 
   7  16   7        1.22       -1.88      1.88 o 
   0  17   7       63.85       68.50      4.08 o 
   1  17   7       27.53       28.75      2.10 o 
   2  17   7      160.23      173.11      3.80 o 
   3  17   7      172.20      181.81      4.69 o 
   4  17   7        2.97        2.33      1.94 o 
   5  17   7       22.82       33.75      3.04 o 
   6  17   7      165.93      168.32      3.97 o 
   0  18   7      162.89      153.89      8.64 o 
   1  18   7       81.81       88.68      3.16 o 
   2  18   7      144.68      158.71      3.46 o 
   3  18   7       15.65       12.09      2.63 o 
   4  18   7      110.24      115.32      4.24 o 
   5  18   7      218.18      221.99      5.24 o 
   6  18   7        0.68        4.03      2.38 o 
   0  19   7       20.84       26.94      3.20 o 
   1  19   7       30.32       35.78      2.33 o 
   2  19   7       24.72       20.88      2.62 o 
   3  19   7       34.36       40.92      3.42 o 
   4  19   7      132.74      146.88      5.32 o 
   5  19   7       38.49       39.96      3.54 o 
   0  20   7      160.69      184.37      5.86 o 
   1  20   7       99.85      103.47      4.21 o 
   2  20   7       21.30       19.71      2.81 o 
   3  20   7       14.93       13.29      2.85 o 
   4  20   7        2.80        0.89      2.60 o 
   0  21   7       68.24       69.36      6.74 o 
   1  21   7       46.62       50.73      3.33 o 
   2  21   7       28.08       30.75      3.38 o 
   3  21   7        7.92        4.58      2.84 o 
   0  22   7      243.24      269.21     13.32 o 
   1  22   7      142.93      161.77      6.76 o 
   2  22   7       50.20       50.35      3.74 o 
   0   0   8      990.24      950.80      7.60 o 
   1   0   8      329.17      407.16      3.51 o 
   2   0   8     1353.25     1378.15      9.45 o 
   3   0   8       12.54       20.00      1.14 o 
   4   0   8        3.53        6.36      1.15 o 
   5   0   8      115.94      101.79      2.85 o 
   6   0   8      144.81      146.70      4.04 o 
   7   0   8       47.96       47.86      2.88 o 
   8   0   8      185.14      189.60      5.10 o 
   9   0   8       12.42       13.71      3.13 o 
  10   0   8        2.29        4.11      3.05 o 
   0   1   8     1135.20     1179.78      7.15 o 
   1   1   8       82.08      111.71      1.19 o 
   2   1   8     1396.37     1498.28      6.72 o 
   3   1   8       99.62       89.32      1.32 o 
   4   1   8      344.35      357.87      2.99 o 
   5   1   8      634.19      645.75      5.17 o 
   6   1   8      214.21      227.81      3.24 o 
   7   1   8      276.30      287.69      4.10 o 
   8   1   8       36.51       39.14      2.08 o 
   9   1   8       28.68       29.21      2.29 o 
  10   1   8       39.88       42.82      3.03 o 
   0   2   8       45.02       43.98      1.63 o 
   1   2   8       17.45       21.86      0.63 o 
   2   2   8     1436.24     1573.61      6.57 o 
   3   2   8      146.46      171.51      1.67 o 
   4   2   8      594.75      644.38      3.93 o 
   5   2   8      112.93      108.38      2.08 o 
   6   2   8      263.00      266.02      3.51 o 
   7   2   8       51.54       52.97      1.98 o 
   8   2   8      153.07      152.57      3.50 o 
   9   2   8       86.16       86.85      3.16 o 
  10   2   8       33.01       33.25      2.96 o 
   0   3   8     3091.86     3369.85     19.66 o 
   1   3   8      129.23      128.56      1.49 o 
   2   3   8     1001.79     1071.04      4.84 o 
   3   3   8      337.76      367.32      2.67 o 
   4   3   8      252.36      238.57      2.31 o 
   5   3   8      114.39      117.82      2.28 o 
   6   3   8        6.14        9.52      1.01 o 
   7   3   8       99.71      105.58      2.56 o 
   8   3   8      126.76      116.09      3.09 o 
   9   3   8       49.19       53.04      2.85 o 
  10   3   8       14.41       14.60      2.42 o 
   0   4   8     7938.10     8715.64     43.97 o 
   1   4   8      758.22      779.59      4.46 o 
   2   4   8        2.13        1.86      0.52 o 
   3   4   8      542.94      543.66      3.34 o 
   4   4   8      118.26      116.01      2.01 o 
   5   4   8      449.91      450.27      4.04 o 
   6   4   8      116.28      114.44      2.37 o 
   7   4   8      107.32      111.66      2.36 o 
   8   4   8      150.27      152.49      3.49 o 
   9   4   8       27.74       27.48      2.41 o 
  10   4   8        4.20        4.04      2.08 o 
   0   5   8     5697.62     6261.44     32.57 o 
   1   5   8      756.81      803.80      4.38 o 
   2   5   8      624.12      676.84      3.73 o 
   3   5   8      192.25      195.22      1.96 o 
   4   5   8      139.17      142.35      2.04 o 
   5   5   8      128.21      125.68      2.25 o 
   6   5   8      704.99      695.27      5.51 o 
   7   5   8       47.36       50.88      1.97 o 
   8   5   8      500.48      492.58      6.29 o 
   9   5   8       36.79       40.62      2.63 o 
  10   5   8       20.09       17.99      2.58 o 
   0   6   8     1114.75     1259.07      8.67 o 
   1   6   8      465.58      520.02      3.40 o 
   2   6   8     2669.46     2803.78     10.86 o 
   3   6   8      750.83      776.05      4.63 o 
   4   6   8       43.25       43.98      1.33 o 
   5   6   8       38.75       46.02      1.49 o 
   6   6   8      252.41      249.06      3.83 o 
   7   6   8        8.71        5.13      1.30 o 
   8   6   8        0.58       -0.27      1.89 o 
   9   6   8       26.77       30.31      2.39 o 
  10   6   8       28.73       31.06      2.70 o 
   0   7   8      130.04      177.74      3.30 o 
   1   7   8       67.47       86.10      1.47 o 
   2   7   8     2768.78     2938.57     11.83 o 
   3   7   8      131.22      129.69      2.00 o 
   4   7   8      389.44      410.86      3.52 o 
   5   7   8      128.13      124.20      2.27 o 
   6   7   8      858.22      852.23      6.97 o 
   7   7   8       34.12       32.73      1.83 o 
   8   7   8      128.25      128.02      3.02 o 
   9   7   8       19.84       17.93      2.14 o 
  10   7   8       12.67       15.42      3.19 o 
   0   8   8      264.37      298.30      3.71 o 
   1   8   8      226.77      232.98      2.35 o 
   2   8   8     1257.79     1361.16      7.20 o 
   3   8   8      165.31      172.94      2.31 o 
   4   8   8     2015.68     1965.96     10.40 o 
   5   8   8      280.57      280.32      3.42 o 
   6   8   8      783.06      752.94      6.56 o 
   7   8   8        0.12       -0.77      1.16 o 
   8   8   8       10.42        6.35      1.56 o 
   9   8   8       27.56       24.98      1.92 o 
   0   9   8     1139.91     1181.19      9.92 o 
   1   9   8      348.71      355.03      3.07 o 
   2   9   8      109.63      121.34      2.14 o 
   3   9   8      392.20      393.84      3.51 o 
   4   9   8     2179.38     2099.13     11.03 o 
   5   9   8      104.44       98.97      2.42 o 
   6   9   8      251.37      245.27      3.91 o 
   7   9   8       17.62       17.19      1.75 o 
   8   9   8       54.62       55.36      2.42 o 
   9   9   8       44.71       49.85      2.91 o 
   0  10   8      135.05      155.39      2.97 o 
   1  10   8      149.49      149.92      2.24 o 
   2  10   8       50.60       58.37      1.66 o 
   3  10   8      341.80      322.30      3.21 o 
   4  10   8     1398.53     1336.68      8.45 o 
   5  10   8        7.91        6.95      1.22 o 
   6  10   8      109.66      109.71      3.06 o 
   7  10   8       32.51       37.17      2.12 o 
   8  10   8       41.69       46.57      2.79 o 
   9  10   8       14.76        9.53      2.16 o 
   0  11   8      591.59      586.65      7.74 o 
   1  11   8      288.41      296.37      3.15 o 
   2  11   8     1033.81      955.46      6.42 o 
   3  11   8      466.93      455.11      4.44 o 
   4  11   8      529.57      509.30      4.96 o 
   5  11   8        9.96       10.78      1.37 o 
   6  11   8       82.04       74.15      2.48 o 
   7  11   8        8.87        6.58      1.48 o 
   8  11   8        8.58        4.61      2.11 o 
   9  11   8        3.17        0.84      1.94 o 
   0  12   8      349.03      364.24      5.38 o 
   1  12   8       69.89       66.47      1.94 o 
   2  12   8     1377.88     1336.71      9.46 o 
   3  12   8       66.27       62.34      1.92 o 
   4  12   8       45.36       45.98      1.81 o 
   5  12   8       46.04       53.02      2.09 o 
   6  12   8       12.75       14.35      1.59 o 
   7  12   8       58.35       57.46      2.97 o 
   8  12   8       20.04       22.37      2.64 o 
   0  13   8        1.28       -0.24      1.48 o 
   1  13   8       62.58       63.52      2.08 o 
   2  13   8      306.59      312.99      4.12 o 
   3  13   8       49.32       49.75      2.04 o 
   4  13   8       21.39       24.95      1.45 o 
   5  13   8        7.02        4.83      1.27 o 
   6  13   8        0.96       -0.56      1.04 o 
   7  13   8       29.08       32.82      2.62 o 
   8  13   8       79.29       82.00      4.00 o 
   0  14   8      230.84      236.59      4.70 o 
   1  14   8       41.19       42.97      1.89 o 
   2  14   8      612.42      601.72      6.31 o 
   3  14   8      248.48      225.79      3.97 o 
   4  14   8      363.79      355.25      4.73 o 
   5  14   8       59.93       59.36      2.04 o 
   6  14   8      118.59      131.07      3.47 o 
   7  14   8       26.18       24.28      2.40 o 
   8  14   8        6.16        6.71      2.31 o 
   0  15   8      203.90      179.81      8.18 o 
   1  15   8      120.31      117.69      3.00 o 
   2  15   8      432.75      419.78      5.11 o 
   3  15   8       53.35       49.35      2.25 o 
   4  15   8      278.91      277.42      4.43 o 
   5  15   8       82.23       80.40      2.54 o 
   6  15   8      109.72      124.20      3.46 o 
   7  15   8       25.75       22.94      2.52 o 
   0  16   8      139.15      146.73      5.40 o 
   1  16   8       29.16       30.15      2.16 o 
   2  16   8      151.64      144.85      3.25 o 
   3  16   8       66.01       65.99      2.50 o 
   4  16   8      505.40      518.43      5.88 o 
   5  16   8      192.97      194.53      4.79 o 
   6  16   8       31.16       33.99      2.29 o 
   7  16   8       82.69       90.84      3.62 o 
   0  17   8       25.12       32.39      3.23 o 
   1  17   8       77.80       70.73      2.97 o 
   2  17   8       56.22       54.99      2.59 o 
   3  17   8      245.06      236.58      4.14 o 
   4  17   8      746.72      800.60      9.21 o 
   5  17   8       29.22       25.40      2.68 o 
   6  17   8      124.54      130.59      4.42 o 
   0  18   8        4.54        2.63      2.43 o 
   1  18   8       75.83       71.16      3.04 o 
   2  18   8       36.72       41.09      2.41 o 
   3  18   8       26.51       26.02      3.17 o 
   4  18   8      354.69      363.66      6.39 o 
   5  18   8       28.54       27.12      2.79 o 
   6  18   8      198.54      204.35      5.35 o 
   0  19   8        0.78       -3.04      3.04 o 
   1  19   8       79.53       81.29      3.30 o 
   2  19   8      423.99      450.58      9.46 o 
   3  19   8      187.05      178.29      5.51 o 
   4  19   8      144.35      144.56      5.30 o 
   5  19   8       64.06       63.38      3.84 o 
   0  20   8        5.01        2.10      2.61 o 
   1  20   8       62.88       69.27      3.21 o 
   2  20   8      385.42      423.36      8.53 o 
   3  20   8        2.64        6.52      3.65 o 
   4  20   8      121.91      135.82      5.29 o 
   0  21   8      185.66      222.61      6.59 o 
   1  21   8        8.18        7.71      2.60 o 
   2  21   8      259.07      293.26     10.38 o 
   3  21   8       20.91       21.92      3.37 o 
   0  22   8      437.13      496.32     14.66 o 
   1  22   8       26.14       34.39      3.89 o 
   1   0   9        3.22        2.22      0.75 o 
   2   0   9      141.75      179.09      2.64 o 
   3   0   9      115.18      128.52      2.35 o 
   4   0   9     1049.10     1107.98      9.30 o 
   5   0   9       27.56       30.89      1.90 o 
   6   0   9        1.34        0.68      1.55 o 
   7   0   9       66.01       67.41      3.30 o 
   8   0   9       21.52       21.66      2.61 o 
   9   0   9        3.01        4.37      2.32 o 
  10   0   9       12.10        9.65      3.33 o 
   0   1   9      498.47      545.08      4.50 o 
   1   1   9       54.53       63.82      0.96 o 
   2   1   9      611.95      692.97      3.96 o 
   3   1   9       74.57       79.62      1.36 o 
   4   1   9      478.05      531.94      4.14 o 
   5   1   9        8.60        7.42      1.10 o 
   6   1   9      123.73      119.56      2.51 o 
   7   1   9       34.87       32.81      1.86 o 
   8   1   9      167.03      163.40      3.50 o 
   9   1   9       63.15       66.43      2.82 o 
  10   1   9       76.42       78.12      3.96 o 
   0   2   9       22.10       30.64      1.17 o 
   1   2   9       73.63       76.29      1.07 o 
   2   2   9      651.18      721.31      3.68 o 
   3   2   9      143.76      136.04      1.48 o 
   4   2   9      316.87      348.93      3.77 o 
   5   2   9      306.37      302.91      3.55 o 
   6   2   9      209.34      194.37      3.09 o 
   7   2   9      127.48      123.46      2.91 o 
   8   2   9       60.97       60.54      2.43 o 
   9   2   9      137.88      144.41      3.89 o 
  10   2   9        7.87        8.70      2.37 o 
   0   3   9      131.05      124.44      2.37 o 
   1   3   9      403.92      411.07      2.92 o 
   2   3   9     2318.10     2508.96      9.52 o 
   3   3   9      107.41      102.22      1.42 o 
   4   3   9      213.79      216.29      2.39 o 
   5   3   9      609.50      588.57      4.57 o 
   6   3   9      387.67      393.00      4.35 o 
   7   3   9       94.90       88.27      2.44 o 
   8   3   9       77.32       86.91      2.88 o 
   9   3   9       89.31       87.88      4.08 o 
  10   3   9      209.51      212.36      5.41 o 
   0   4   9      177.23      183.01      2.68 o 
   1   4   9      351.88      346.29      2.85 o 
   2   4   9     1723.68     1883.98      7.63 o 
   3   4   9       96.30      109.83      1.53 o 
   4   4   9      105.01      120.16      1.96 o 
   5   4   9        7.28        6.70      0.98 o 
   6   4   9       70.92       72.32      1.85 o 
   7   4   9        5.01        3.54      1.26 o 
   8   4   9       42.86       44.20      2.46 o 
   9   4   9        8.28        6.40      1.95 o 
  10   4   9        5.69        3.18      2.20 o 
   0   5   9     2897.41     3062.67     17.54 o 
   1   5   9       12.34       12.79      0.83 o 
   2   5   9       44.79       50.94      1.08 o 
   3   5   9      177.12      163.83      1.95 o 
   4   5   9      513.93      522.52      3.97 o 
   5   5   9       13.88       12.91      1.12 o 
   6   5   9       78.26       73.64      1.97 o 
   7   5   9      146.84      153.89      2.96 o 
   8   5   9       21.22       22.17      2.09 o 
   9   5   9       90.91       93.72      3.53 o 
  10   5   9       70.09       63.09      4.57 o 
   0   6   9     2266.17     2504.16     16.26 o 
   1   6   9       73.47       66.11      1.33 o 
   2   6   9        9.01        5.96      0.66 o 
   3   6   9      315.77      300.05      2.68 o 
   4   6   9      165.68      183.62      2.38 o 
   5   6   9      122.20      118.39      2.27 o 
   6   6   9       28.11       26.59      1.55 o 
   7   6   9      272.38      273.72      3.96 o 
   8   6   9      210.56      213.92      4.37 o 
   9   6   9       43.38       42.40      3.38 o 
  10   6   9        8.89       10.70      2.29 o 
   0   7   9        0.00        0.07      0.83 o 
   1   7   9      309.23      315.64      2.73 o 
   2   7   9      295.42      279.40      2.81 o 
   3   7   9      286.86      292.49      2.79 o 
   4   7   9     1121.96     1074.54      7.59 o 
   5   7   9       60.12       55.36      1.74 o 
   6   7   9        9.13        9.46      1.34 o 
   7   7   9       75.70       76.34      2.40 o 
   8   7   9       59.91       55.95      2.28 o 
   9   7   9        1.90       -0.31      1.82 o 
   0   8   9      485.10      482.66      5.26 o 
   1   8   9      261.96      265.17      2.83 o 
   2   8   9      254.92      281.08      2.88 o 
   3   8   9       93.75       88.91      1.80 o 
   4   8   9      717.04      695.34      5.51 o 
   5   8   9      325.66      325.36      3.86 o 
   6   8   9      300.92      297.57      5.02 o 
   7   8   9       10.03        8.69      1.48 o 
   8   8   9        2.41        1.53      1.43 o 
   9   8   9       17.12       16.57      1.89 o 
   0   9   9      405.05      394.71      4.60 o 
   1   9   9      228.93      222.84      2.58 o 
   2   9   9      769.25      730.41      5.29 o 
   3   9   9       18.11       12.03      1.15 o 
   4   9   9      741.08      728.80      5.58 o 
   5   9   9        1.75        2.87      1.13 o 
   6   9   9       33.33       33.32      1.92 o 
   7   9   9       78.55       80.44      2.76 o 
   8   9   9       34.37       35.29      2.34 o 
   9   9   9        1.54        0.35      1.83 o 
   0  10   9        0.21        1.89      1.14 o 
   1  10   9      302.01      296.88      3.26 o 
   2  10   9     1602.69     1525.02      8.96 o 
   3  10   9      168.44      162.52      2.78 o 
   4  10   9      358.00      346.22      3.91 o 
   5  10   9      215.39      211.07      3.29 o 
   6  10   9      186.94      178.89      3.67 o 
   7  10   9        9.64        9.48      1.78 o 
   8  10   9       58.90       51.87      2.56 o 
   9  10   9       27.61       25.78      2.51 o 
   0  11   9      683.52      622.84      7.00 o 
   1  11   9      721.54      717.16      5.56 o 
   2  11   9     1982.09     1941.28     10.46 o 
   3  11   9       29.95       28.08      1.52 o 
   4  11   9       53.46       53.45      1.82 o 
   5  11   9        6.34        5.97      1.32 o 
   6  11   9      139.16      142.87      3.26 o 
   7  11   9       74.38       69.86      2.69 o 
   8  11   9       52.85       58.27      3.27 o 
   9  11   9       28.59       29.38      3.10 o 
   0  12   9     1260.71     1219.74     10.83 o 
   1  12   9      341.48      338.43      3.90 o 
   2  12   9        7.03        9.47      1.17 o 
   3  12   9      161.69      163.76      3.03 o 
   4  12   9       92.81       89.34      2.20 o 
   5  12   9       33.03       32.85      1.80 o 
   6  12   9       93.43       92.81      2.76 o 
   7  12   9       18.23       17.10      1.81 o 
   8  12   9       18.70       20.56      3.69 o 
   0  13   9     2078.56     2067.86     17.28 o 
   1  13   9       46.53       44.78      1.89 o 
   2  13   9       31.61       28.08      1.66 o 
   3  13   9      130.36      129.38      2.98 o 
   4  13   9      215.52      211.79      3.76 o 
   5  13   9      125.51      133.26      2.88 o 
   6  13   9       99.64       96.79      2.87 o 
   7  13   9       23.63       28.64      2.67 o 
   8  13   9      180.25      177.97      7.21 o 
   0  14   9      427.23      428.01      6.87 o 
   1  14   9       82.87       86.81      2.46 o 
   2  14   9       62.57       60.48      2.28 o 
   3  14   9       41.11       42.02      2.19 o 
   4  14   9       52.62       54.11      2.28 o 
   5  14   9       13.75       14.93      1.44 o 
   6  14   9       18.64       19.57      2.13 o 
   7  14   9       25.41       26.58      2.43 o 
   8  14   9        7.25        9.51      2.91 o 
   0  15   9       12.04       10.54      2.09 o 
   1  15   9       58.76       57.27      2.63 o 
   2  15   9      216.35      218.22      3.86 o 
   3  15   9        0.74       -1.31      1.31 o 
   4  15   9       82.24       79.54      2.76 o 
   5  15   9      117.88      125.18      3.09 o 
   6  15   9      132.75      147.43      3.78 o 
   7  15   9       27.77       24.28      2.40 o 
   0  16   9        5.25        5.38      3.24 o 
   1  16   9       37.19       34.01      2.12 o 
   2  16   9      329.32      331.89      4.95 o 
   3  16   9       58.30       60.29      2.55 o 
   4  16   9        5.15        8.15      1.91 o 
   5  16   9       60.08       68.09      3.30 o 
   6  16   9      251.63      272.84      6.16 o 
   7  16   9        0.56        2.57      1.96 o 
   0  17   9       43.79       48.42      4.75 o 
   1  17   9       33.32       31.01      2.61 o 
   2  17   9       86.77       89.18      3.32 o 
   3  17   9       95.36       97.70      3.07 o 
   4  17   9        9.92       10.45      2.28 o 
   5  17   9       16.62       14.84      2.48 o 
   6  17   9        5.48        1.34      2.34 o 
   0  18   9        0.27        3.09      3.07 o 
   1  18   9       58.55       64.03      4.00 o 
   2  18   9      114.36      120.77      4.28 o 
   3  18   9      181.84      187.74      5.41 o 
   4  18   9      185.15      202.70      5.00 o 
   5  18   9       82.21       81.60      3.72 o 
   0  19   9      147.99      158.41      6.45 o 
   1  19   9        4.38        5.48      1.92 o 
   2  19   9       99.75       99.80      3.90 o 
   3  19   9       21.14       21.90      3.32 o 
   4  19   9       47.94       43.72      3.32 o 
   5  19   9       30.57       32.12      3.01 o 
   0  20   9      247.98      251.32      7.79 o 
   1  20   9       16.53       19.18      2.32 o 
   2  20   9        6.62        6.54      2.89 o 
   3  20   9        5.90        5.37      2.83 o 
   4  20   9        2.23        2.22      2.98 o 
   0  21   9      380.33      409.70      9.29 o 
   1  21   9        9.31        7.08      2.61 o 
   2  21   9       57.11       58.14      4.10 o 
   0   0  10     5108.87     5597.10     33.34 o 
   1   0  10     1223.25     1376.40      8.55 o 
   2   0  10      458.07      491.72      4.69 o 
   3   0  10      550.94      571.88      5.27 o 
   4   0  10       62.11       76.35      2.47 o 
   5   0  10        6.28        4.65      2.08 o 
   6   0  10        3.97        3.80      1.72 o 
   7   0  10        2.99        1.79      1.98 o 
   8   0  10       14.63       10.33      2.32 o 
   9   0  10       60.19       66.12      3.97 o 
  10   0  10        4.40        4.04      3.72 o 
   0   1  10     4622.18     5161.13     25.60 o 
   1   1  10     1574.96     1792.39      6.90 o 
   2   1  10      864.44      950.15      4.88 o 
   3   1  10      795.80      833.73      4.85 o 
   4   1  10       74.95       70.59      1.80 o 
   5   1  10        4.25        4.88      1.06 o 
   6   1  10      190.04      191.32      3.83 o 
   7   1  10       65.12       66.12      2.36 o 
   8   1  10       38.71       39.67      2.19 o 
   9   1  10       30.29       32.21      2.25 o 
  10   1  10       12.40       11.75      2.51 o 
   0   2  10       17.08        8.32      0.91 o 
   1   2  10      174.65      201.75      1.66 o 
   2   2  10      789.96      867.25      4.34 o 
   3   2  10      197.51      189.38      2.22 o 
   4   2  10      346.58      354.64      3.68 o 
   5   2  10      307.90      324.03      3.76 o 
   6   2  10      213.84      218.29      3.58 o 
   7   2  10      162.93      171.63      3.37 o 
   8   2  10       42.38       39.13      2.30 o 
   9   2  10       77.90       77.42      3.18 o 
  10   2  10       34.06       32.43      2.98 o 
   0   3  10      156.09       87.04      1.97 o 
   1   3  10       30.70       31.48      0.86 o 
   2   3  10       73.15       90.06      1.33 o 
   3   3  10       73.58       74.83      1.43 o 
   4   3  10       58.10       57.61      1.60 o 
   5   3  10       18.41       17.13      1.31 o 
   6   3  10       50.40       50.70      1.92 o 
   7   3  10      146.70      141.13      3.14 o 
   8   3  10      123.29      121.23      3.20 o 
   9   3  10       20.71       19.79      2.45 o 
  10   3  10       19.22       13.12      2.47 o 
   0   4  10      228.08      295.25      3.55 o 
   1   4  10       26.40       19.27      0.93 o 
   2   4  10      665.76      713.75      3.87 o 
   3   4  10        5.88        5.42      0.72 o 
   4   4  10      475.91      475.46      3.86 o 
   5   4  10      258.55      252.12      3.02 o 
   6   4  10      152.21      151.33      2.90 o 
   7   4  10       84.55       82.83      2.57 o 
   8   4  10      246.08      231.81      4.56 o 
   9   4  10       50.69       56.89      3.08 o 
  10   4  10        0.49       -0.85      2.05 o 
   0   5  10      422.17      481.30      4.78 o 
   1   5  10       15.23       19.51      1.00 o 
   2   5  10       14.97       13.70      0.80 o 
   3   5  10      479.58      464.20      3.74 o 
   4   5  10      365.03      367.68      3.43 o 
   5   5  10      128.99      120.14      2.27 o 
   6   5  10       78.96       82.47      2.17 o 
   7   5  10      218.01      217.50      4.13 o 
   8   5  10       44.54       46.51      2.59 o 
   9   5  10       12.97       14.55      2.23 o 
  10   5  10       53.92       40.52     10.65 o 
   0   6  10      305.18      291.94      4.95 o 
   1   6  10       39.93       38.80      1.21 o 
   2   6  10      561.39      529.15      4.11 o 
   3   6  10       14.22       12.26      0.99 o 
   4   6  10      189.26      180.09      2.59 o 
   5   6  10       24.31       26.68      1.49 o 
   6   6  10      921.08      903.89      7.05 o 
   7   6  10       17.17       16.33      1.54 o 
   8   6  10      139.61      133.44      3.69 o 
   9   6  10       33.52       35.64      2.83 o 
   0   7  10      612.55      630.59      6.31 o 
   1   7  10       89.67       75.94      1.66 o 
   2   7  10      647.16      647.07      4.55 o 
   3   7  10       10.23        7.38      0.93 o 
   4   7  10        0.88       -0.40      0.91 o 
   5   7  10      226.84      217.95      3.50 o 
   6   7  10      102.74      101.85      2.70 o 
   7   7  10       51.38       55.05      2.19 o 
   8   7  10       24.80       26.83      2.25 o 
   9   7  10       27.88       30.00      3.26 o 
   0   8  10       17.07       21.98      1.71 o 
   1   8  10       22.33       20.95      1.10 o 
   2   8  10      172.17      152.49      2.25 o 
   3   8  10      219.63      215.10      2.84 o 
   4   8  10       18.28       17.46      1.32 o 
   5   8  10       55.38       57.40      2.08 o 
   6   8  10      160.41      156.36      3.69 o 
   7   8  10       34.66       37.24      2.09 o 
   8   8  10       78.69       78.21      3.10 o 
   9   8  10       48.31       55.00      4.79 o 
   0   9  10      115.34      123.44      2.87 o 
   1   9  10       12.94       10.91      1.00 o 
   2   9  10      584.27      589.10      4.78 o 
   3   9  10      159.42      152.66      2.70 o 
   4   9  10      186.34      181.76      2.93 o 
   5   9  10      232.88      230.23      3.63 o 
   6   9  10       43.43       43.16      2.07 o 
   7   9  10       55.53       54.33      2.49 o 
   8   9  10      100.87       99.26      3.18 o 
   9   9  10       23.04       25.83      2.13 o 
   0  10  10       78.29       66.66      3.10 o 
   1  10  10      431.61      419.86      4.00 o 
   2  10  10      126.94      126.73      2.59 o 
   3  10  10      197.90      190.92      3.02 o 
   4  10  10      154.51      157.88      2.77 o 
   5  10  10       20.19       18.46      1.49 o 
   6  10  10       27.57       28.95      2.03 o 
   7  10  10       76.32       81.93      2.88 o 
   8  10  10        9.00        6.72      1.74 o 
   9  10  10       14.83        9.82      2.40 o 
   0  11  10     2457.56     2298.21     18.24 o 
   1  11  10      218.71      211.31      2.96 o 
   2  11  10       78.13       71.72      1.93 o 
   3  11  10       64.74       69.85      2.15 o 
   4  11  10       79.45       77.50      2.27 o 
   5  11  10       27.71       29.26      1.76 o 
   6  11  10       12.73       11.95      1.69 o 
   7  11  10        7.18        5.90      1.69 o 
   8  11  10       23.87       22.28      2.08 o 
   0  12  10      731.09      702.09     10.36 o 
   1  12  10      126.05      112.27      2.49 o 
   2  12  10      975.25      937.76      6.69 o 
   3  12  10       78.07       72.49      2.25 o 
   4  12  10       28.23       32.57      2.01 o 
   5  12  10       56.19       67.21      2.25 o 
   6  12  10       53.33       52.31      2.42 o 
   7  12  10       63.32       68.48      3.72 o 
   8  12  10       18.22       14.75      2.73 o 
   0  13  10      436.92      419.35      9.14 o 
   1  13  10       98.89      109.29      2.75 o 
   2  13  10      599.60      584.15      5.47 o 
   3  13  10       22.40       23.59      1.77 o 
   4  13  10      138.69      129.34      3.14 o 
   5  13  10       26.48       24.07      1.62 o 
   6  13  10       73.10       68.46      2.61 o 
   7  13  10       55.65       55.65      2.49 o 
   8  13  10       44.95       38.24      3.22 o 
   0  14  10      361.13      375.52      6.55 o 
   1  14  10       76.04       77.99      2.48 o 
   2  14  10      228.53      227.74      4.83 o 
   3  14  10        5.54        5.74      1.93 o 
   4  14  10      107.45      108.72      3.01 o 
   5  14  10       60.50       56.78      2.48 o 
   6  14  10       74.17       77.13      2.58 o 
   7  14  10       60.43       69.28      3.99 o 
   0  15  10      436.58      440.73      7.72 o 
   1  15  10      136.34      137.69      3.55 o 
   2  15  10      129.53      125.15      3.13 o 
   3  15  10       52.32       50.59      2.42 o 
   4  15  10      202.05      195.87      4.08 o 
   5  15  10       34.87       35.45      2.21 o 
   6  15  10      104.61      107.65      4.21 o 
   7  15  10        9.42       10.56      2.07 o 
   0  16  10        0.04        0.71      2.38 o 
   1  16  10       96.67       93.45      3.00 o 
   2  16  10       45.09       52.91      2.68 o 
   3  16  10       43.25       41.57      2.56 o 
   4  16  10      192.99      185.87      4.03 o 
   5  16  10       95.66       97.25      3.04 o 
   6  16  10       71.24       78.11      3.91 o 
   0  17  10      191.28      202.32      6.69 o 
   1  17  10       29.40       34.42      2.91 o 
   2  17  10        6.37        2.00      1.66 o 
   3  17  10      157.33      158.79      4.05 o 
   4  17  10      244.28      250.80      4.59 o 
   5  17  10       43.40       43.90      3.08 o 
   6  17  10      185.93      195.56      5.59 o 
   0  18  10       11.36        5.07      2.77 o 
   1  18  10        6.09       -0.21      1.85 o 
   2  18  10      145.37      142.17      4.50 o 
   3  18  10       25.85       29.90      3.26 o 
   4  18  10       33.63       32.06      2.98 o 
   5  18  10        7.98        8.04      2.42 o 
   0  19  10        3.41        4.39      2.80 o 
   1  19  10       37.51       32.63      2.66 o 
   2  19  10       87.37       94.51      3.86 o 
   3  19  10       40.04       43.34      2.71 o 
   4  19  10      102.76      113.91      4.87 o 
   0  20  10        4.76        3.76      3.25 o 
   1  20  10       28.58       31.73      2.81 o 
   2  20  10       26.01       24.48      2.80 o 
   3  20  10        1.90        0.29      2.89 o 
   0  21  10       33.99       34.43      3.92 o 
   1  21  10        3.43        2.89      2.12 o 
   2  21  10      224.32      264.33      7.26 o 
   1   0  11       40.23       36.56      1.36 o 
   2   0  11        2.64        3.53      1.04 o 
   3   0  11       10.62       14.60      1.42 o 
   4   0  11      169.06      170.98      4.08 o 
   5   0  11       37.95       39.41      2.46 o 
   6   0  11      164.26      162.10      4.50 o 
   7   0  11       28.52       29.42      2.71 o 
   8   0  11       30.16       33.22      3.05 o 
   9   0  11       12.78       12.26      2.75 o 
  10   0  11       47.97       41.38      4.11 o 
   0   1  11       43.35       56.59      1.56 o 
   1   1  11     1368.69     1388.81      5.59 o 
   2   1  11      318.13      323.43      2.62 o 
   3   1  11       19.22       13.74      0.96 o 
   4   1  11      141.98      136.99      2.43 o 
   5   1  11      129.37      139.30      2.76 o 
   6   1  11       39.07       36.25      2.28 o 
   7   1  11      103.93      100.49      3.43 o 
   8   1  11       48.99       48.54      2.96 o 
   9   1  11        3.46        4.65      1.74 o 
  10   1  11       53.40       47.73      3.35 o 
   0   2  11       85.40       84.23      1.90 o 
   1   2  11      264.84      265.56      2.17 o 
   2   2  11      107.10      114.09      1.52 o 
   3   2  11       20.52       18.91      1.18 o 
   4   2  11       60.70       66.62      1.84 o 
   5   2  11       11.84       11.69      1.33 o 
   6   2  11      309.20      301.21      4.15 o 
   7   2  11       79.08       81.38      2.60 o 
   8   2  11       41.41       41.25      2.32 o 
   9   2  11       16.84       20.27      2.26 o 
  10   2  11      107.75      104.34      4.80 o 
   0   3  11     1112.94     1208.81      9.16 o 
   1   3  11      265.50      278.42      2.34 o 
   2   3  11      123.03      124.76      1.61 o 
   3   3  11       88.61       96.84      2.13 o 
   4   3  11      451.82      462.59      4.36 o 
   5   3  11       11.16       11.01      1.25 o 
   6   3  11       14.28       15.04      1.54 o 
   7   3  11      200.14      204.47      3.73 o 
   8   3  11       71.31       70.46      2.83 o 
   9   3  11       17.97       16.92      2.30 o 
   0   4  11      180.67      200.43      3.09 o 
   1   4  11      667.36      672.92      4.45 o 
   2   4  11        4.26        3.63      0.69 o 
   3   4  11       50.41       41.55      1.31 o 
   4   4  11       11.21       10.90      1.03 o 
   5   4  11      207.89      199.07      2.65 o 
   6   4  11       32.94       29.37      1.77 o 
   7   4  11       91.25       83.03      2.80 o 
   8   4  11       91.09       92.87      4.05 o 
   9   4  11       50.34       54.38      2.92 o 
   0   5  11      128.38      124.53      2.65 o 
   1   5  11       65.13       65.60      1.50 o 
   2   5  11      974.35     1035.65      6.04 o 
   3   5  11      662.62      689.63      4.94 o 
   4   5  11      411.67      410.43      4.14 o 
   5   5  11      221.11      207.37      2.90 o 
   6   5  11       71.35       69.95      1.95 o 
   7   5  11       81.71       74.01      2.71 o 
   8   5  11       57.75       58.27      2.82 o 
   9   5  11       10.55       11.42      2.21 o 
   0   6  11       41.31       34.77      1.61 o 
   1   6  11      286.45      310.32      3.02 o 
   2   6  11      590.28      601.33      4.40 o 
   3   6  11      522.17      496.51      5.85 o 
   4   6  11       37.71       37.95      1.52 o 
   5   6  11      166.16      147.42      2.82 o 
   6   6  11       60.26       60.43      2.07 o 
   7   6  11       79.37       79.70      2.36 o 
   8   6  11        2.71        3.26      1.76 o 
   9   6  11       21.43       17.97      2.41 o 
   0   7  11      900.80      895.44      7.47 o 
   1   7  11      891.94      919.17      5.71 o 
   2   7  11      408.34      415.04      3.79 o 
   3   7  11      486.81      468.63      4.38 o 
   4   7  11      287.50      280.32      3.60 o 
   5   7  11      448.82      460.53      4.91 o 
   6   7  11      227.34      242.96      3.76 o 
   7   7  11       13.17       11.92      1.59 o 
   8   7  11       39.54       46.48      2.66 o 
   9   7  11       26.74       27.69      2.70 o 
   0   8  11      583.73      601.37      6.62 o 
   1   8  11      306.88      307.81      3.15 o 
   2   8  11       23.75       21.35      1.19 o 
   3   8  11      798.40      764.48      5.98 o 
   4   8  11      379.44      359.43      4.28 o 
   5   8  11       76.62       74.14      2.24 o 
   6   8  11       13.19       13.73      1.60 o 
   7   8  11       20.96       19.92      1.81 o 
   8   8  11       58.69       57.10      2.65 o 
   9   8  11       96.39       96.64      3.91 o 
   0   9  11      562.27      590.13      7.71 o 
   1   9  11      324.81      314.44      3.34 o 
   2   9  11      268.23      255.65      3.19 o 
   3   9  11      505.62      482.00      4.74 o 
   4   9  11      275.19      251.96      3.37 o 
   5   9  11       38.21       41.73      1.90 o 
   6   9  11       38.86       38.78      2.08 o 
   7   9  11       46.54       46.08      2.32 o 
   8   9  11        7.59        5.59      1.81 o 
   9   9  11        1.48        3.99      2.20 o 
   0  10  11       70.60       71.19      2.58 o 
   1  10  11      149.53      133.38      2.41 o 
   2  10  11      352.94      318.05      3.77 o 
   3  10  11       57.27       55.09      1.91 o 
   4  10  11      127.71      129.40      2.40 o 
   5  10  11      210.87      204.52      4.40 o 
   6  10  11       19.50       22.37      1.82 o 
   7  10  11       36.03       31.49      2.22 o 
   8  10  11       19.06       15.36      2.12 o 
   0  11  11       14.28       14.30      2.01 o 
   1  11  11      511.41      493.34      4.53 o 
   2  11  11      215.74      201.56      2.99 o 
   3  11  11      145.00      134.65      2.86 o 
   4  11  11      154.83      160.68      3.38 o 
   5  11  11      103.96      106.89      2.66 o 
   6  11  11       19.72       16.78      1.82 o 
   7  11  11       42.78       42.26      2.42 o 
   8  11  11       31.19       31.21      2.31 o 
   0  12  11      251.79      240.63      5.98 o 
   1  12  11       73.15       76.34      2.28 o 
   2  12  11       48.66       37.56      1.67 o 
   3  12  11      181.45      175.66      3.14 o 
   4  12  11       44.77       38.68      2.25 o 
   5  12  11        8.52        7.70      1.35 o 
   6  12  11       80.16       80.96      3.66 o 
   7  12  11       17.66       20.05      2.61 o 
   8  12  11       10.32       10.26      2.10 o 
   0  13  11      222.87      207.07      4.95 o 
   1  13  11      188.44      173.99      3.27 o 
   2  13  11      438.52      454.76      4.88 o 
   3  13  11       13.61       13.80      1.62 o 
   4  13  11       30.49       30.31      2.01 o 
   5  13  11       49.83       52.70      2.55 o 
   6  13  11       56.79       53.34      2.52 o 
   7  13  11      112.22      104.00      3.60 o 
   0  14  11       16.96       27.37      3.16 o 
   1  14  11      253.52      250.28      3.93 o 
   2  14  11       28.62       28.76      2.16 o 
   3  14  11        4.64        2.06      1.50 o 
   4  14  11       46.09       45.22      2.42 o 
   5  14  11        0.48        1.94      1.55 o 
   6  14  11       23.08       20.72      2.10 o 
   7  14  11       39.72       46.08      2.84 o 
   0  15  11       27.62       42.22      2.93 o 
   1  15  11      103.15       99.51      3.31 o 
   2  15  11       32.13       30.03      2.31 o 
   3  15  11       26.38       29.31      2.39 o 
   4  15  11      336.03      334.94      5.32 o 
   5  15  11        4.38        0.68      2.25 o 
   6  15  11       61.91       57.92      2.89 o 
   7  15  11       26.05       26.89      4.16 o 
   0  16  11        4.30        4.60      3.33 o 
   1  16  11       21.33       22.76      2.06 o 
   2  16  11       37.39       36.10      2.58 o 
   3  16  11       17.41       17.18      2.13 o 
   4  16  11        7.93        5.96      1.80 o 
   5  16  11       40.13       39.35      2.86 o 
   6  16  11      149.84      161.38      5.13 o 
   0  17  11       93.29       96.46      6.77 o 
   1  17  11       30.41       30.31      2.40 o 
   2  17  11       41.95       40.19      2.63 o 
   3  17  11        0.94        0.87      1.74 o 
   4  17  11       66.28       61.58      2.97 o 
   5  17  11        7.58        7.48      2.37 o 
   0  18  11        0.11       -0.32      4.28 o 
   1  18  11       10.59       14.28      2.30 o 
   2  18  11       31.54       31.53      3.06 o 
   3  18  11        1.96        4.34      1.89 o 
   4  18  11       14.92       15.52      2.06 o 
   5  18  11       13.55       11.73      2.61 o 
   0  19  11       49.33       41.93      4.25 o 
   1  19  11       57.97       51.63      3.32 o 
   2  19  11       75.21       73.29      3.98 o 
   3  19  11        4.24        4.77      2.09 o 
   4  19  11       43.80       48.28      3.94 o 
   0  20  11        2.41       -1.93      3.16 o 
   1  20  11        7.04        5.62      2.20 o 
   2  20  11       59.02       72.58      3.62 o 
   3  20  11        0.61        1.49      3.32 o 
   0  21  11        0.97        0.41      2.87 o 
   1  21  11       22.11       26.62      2.84 o 
   0   0  12      130.63      128.37      2.73 o 
   1   0  12       10.54       12.88      1.35 o 
   2   0  12        0.78        0.78      1.01 o 
   3   0  12        6.91        3.55      1.38 o 
   4   0  12       99.83       89.03      3.14 o 
   5   0  12      272.49      246.19      5.12 o 
   6   0  12      152.27      148.85      4.43 o 
   7   0  12       61.58       65.33      4.00 o 
   8   0  12       47.19       46.69      3.42 o 
   9   0  12        4.97        7.29      2.61 o 
   0   1  12      680.22      704.49      5.53 o 
   1   1  12      563.31      502.87      3.13 o 
   2   1  12       17.62       17.03      1.02 o 
   3   1  12       94.58      105.00      2.01 o 
   4   1  12      216.57      198.76      3.12 o 
   5   1  12       24.53       21.21      1.55 o 
   6   1  12      100.04       95.57      2.62 o 
   7   1  12       23.94       20.98      1.83 o 
   8   1  12        0.47        0.20      1.53 o 
   9   1  12       65.04       60.28      2.79 o 
   0   2  12        0.44        0.45      1.10 o 
   1   2  12      465.37      454.65      3.15 o 
   2   2  12     1150.56     1124.34      6.04 o 
   3   2  12      428.22      391.68      3.67 o 
   4   2  12       23.00       25.02      1.50 o 
   5   2  12       89.87       89.97      2.39 o 
   6   2  12       34.81       36.54      1.94 o 
   7   2  12       16.38       14.76      1.69 o 
   8   2  12      123.89      118.02      3.28 o 
   9   2  12       10.08        9.24      2.04 o 
   0   3  12      435.00      418.22      4.58 o 
   1   3  12       62.71       65.36      1.53 o 
   2   3  12      351.51      335.34      2.69 o 
   3   3  12      411.51      425.71      4.13 o 
   4   3  12       95.47       86.32      2.10 o 
   5   3  12      512.20      485.64      5.09 o 
   6   3  12       35.94       35.33      2.20 o 
   7   3  12       59.89       62.53      2.47 o 
   8   3  12        0.82        0.57      1.62 o 
   9   3  12       17.55       17.46      2.32 o 
   0   4  12      153.20      146.31      2.81 o 
   1   4  12       66.24       56.90      1.45 o 
   2   4  12      589.61      577.28      3.93 o 
   3   4  12       79.75       79.31      1.97 o 
   4   4  12      981.92      937.98      6.44 o 
   5   4  12      113.56      126.22      2.72 o 
   6   4  12      119.08      120.68      2.90 o 
   7   4  12       19.66       17.79      1.87 o 
   8   4  12      110.81      114.96      4.04 o 
   9   4  12       15.35       11.16      2.20 o 
   0   5  12      360.53      301.44      3.95 o 
   1   5  12      115.05      122.62      2.03 o 
   2   5  12       89.63      108.73      1.97 o 
   3   5  12       97.33       82.82      2.05 o 
   4   5  12      203.95      207.92      3.03 o 
   5   5  12      875.44      830.44      6.30 o 
   6   5  12       13.81       15.29      1.79 o 
   7   5  12      270.48      261.44      4.63 o 
   8   5  12        2.78        5.11      1.80 o 
   9   5  12        2.29        3.47      1.96 o 
   0   6  12        0.42       -0.49      1.16 o 
   1   6  12      116.75      126.78      2.16 o 
   2   6  12       60.51       54.93      1.53 o 
   3   6  12       32.95       26.04      1.27 o 
   4   6  12       29.03       31.05      1.48 o 
   5   6  12      129.56      131.20      2.71 o 
   6   6  12      212.87      200.43      3.42 o 
   7   6  12      172.81      164.75      3.97 o 
   8   6  12       38.44       38.29      2.60 o 
   9   6  12       16.17       17.20      2.32 o 
   0   7  12       30.53       19.98      1.72 o 
   1   7  12      378.79      423.84      3.75 o 
   2   7  12      339.38      328.05      3.33 o 
   3   7  12      261.99      245.99      3.23 o 
   4   7  12       59.70       59.75      1.95 o 
   5   7  12      129.53      117.78      2.66 o 
   6   7  12       14.58       17.15      1.55 o 
   7   7  12       63.69       60.87      2.40 o 
   8   7  12       37.14       37.53      3.15 o 
   9   7  12       31.41       31.51      2.92 o 
   0   8  12      177.16      163.73      4.17 o 
   1   8  12      110.51      136.32      2.25 o 
   2   8  12       76.72       72.36      1.78 o 
   3   8  12      273.56      262.88      3.63 o 
   4   8  12        9.67        5.83      1.34 o 
   5   8  12       12.17       13.27      1.46 o 
   6   8  12       12.84        8.26      1.50 o 
   7   8  12       54.69       55.50      2.92 o 
   8   8  12       67.74       73.22      3.30 o 
   9   8  12       72.64       78.57      4.00 o 
   0   9  12       32.98       34.41      2.08 o 
   1   9  12      315.58      310.94      3.47 o 
   2   9  12      136.87      138.58      2.92 o 
   3   9  12      117.95      122.51      2.65 o 
   4   9  12      144.89      138.32      2.56 o 
   5   9  12        9.43        4.39      1.28 o 
   6   9  12       56.39       61.43      2.39 o 
   7   9  12       45.12       48.65      2.38 o 
   8   9  12        8.61       10.24      1.88 o 
   0  10  12       87.60       87.96      3.29 o 
   1  10  12       36.97       33.50      1.62 o 
   2  10  12        0.94        2.17      1.09 o 
   3  10  12      177.11      189.02      3.17 o 
   4  10  12       30.72       33.58      2.07 o 
   5  10  12       18.33       18.57      1.65 o 
   6  10  12       56.44       62.73      2.47 o 
   7  10  12       46.85       51.32      2.83 o 
   8  10  12        5.99        3.71      1.77 o 
   0  11  12      215.42      228.16      5.01 o 
   1  11  12       30.53       28.73      1.74 o 
   2  11  12       90.96       92.40      2.23 o 
   3  11  12        6.03        1.67      1.18 o 
   4  11  12      135.50      148.10      3.05 o 
   5  11  12      250.79      253.22      3.91 o 
   6  11  12       59.33       62.65      2.61 o 
   7  11  12       17.34       20.02      2.09 o 
   8  11  12        7.08        3.49      1.78 o 
   0  12  12        7.68        5.94      1.89 o 
   1  12  12      102.04      103.63      2.74 o 
   2  12  12       32.77       31.17      1.91 o 
   3  12  12       34.46       32.28      1.97 o 
   4  12  12      146.75      150.34      3.50 o 
   5  12  12      268.01      272.44      5.06 o 
   6  12  12       20.38       21.01      1.94 o 
   7  12  12       32.25       34.04      2.34 o 
   8  12  12       18.14       22.50      2.55 o 
   0  13  12       20.13       20.98      2.38 o 
   1  13  12       13.35       11.66      1.66 o 
   2  13  12       18.71       12.88      1.62 o 
   3  13  12      458.76      480.36      5.74 o 
   4  13  12       17.17       16.43      1.81 o 
   5  13  12        4.78        2.63      2.47 o 
   6  13  12       14.91       14.06      2.44 o 
   7  13  12        4.20        2.13      1.66 o 
   0  14  12       32.14       34.02      3.06 o 
   1  14  12       36.85       38.22      2.02 o 
   2  14  12       10.07        8.74      1.60 o 
   3  14  12      179.67      189.49      4.30 o 
   4  14  12       19.59       20.15      2.06 o 
   5  14  12       18.24       19.91      2.12 o 
   6  14  12       17.92       16.90      2.21 o 
   7  14  12       50.17       49.93      3.11 o 
   0  15  12       18.33       20.80      2.92 o 
   1  15  12      104.42      106.01      3.03 o 
   2  15  12      109.98      119.80      3.65 o 
   3  15  12       12.18       10.89      1.98 o 
   4  15  12       28.74       24.41      2.17 o 
   5  15  12       26.39       31.44      2.38 o 
   6  15  12       17.63       16.50      2.16 o 
   0  16  12       32.83       32.06      3.51 o 
   1  16  12       47.74       50.77      2.60 o 
   2  16  12       34.08       33.10      2.49 o 
   3  16  12       46.83       46.63      2.79 o 
   4  16  12       29.20       26.82      2.46 o 
   5  16  12       72.83       74.38      3.08 o 
   6  16  12       75.35       80.50      4.23 o 
   0  17  12       13.77       16.77      3.94 o 
   1  17  12       19.37       12.38      2.14 o 
   2  17  12       46.63       46.19      2.78 o 
   3  17  12       10.92       10.67      2.10 o 
   4  17  12       33.24       39.77      3.03 o 
   5  17  12       49.39       59.64      2.99 o 
   0  18  12       60.85       60.84      5.32 o 
   1  18  12       38.33       41.00      4.06 o 
   2  18  12       47.57       50.82      3.12 o 
   3  18  12        4.89        3.83      1.96 o 
   4  18  12       15.00       11.87      2.18 o 
   0  19  12      199.45      190.66     13.10 o 
   1  19  12       79.39       84.65      4.00 o 
   2  19  12       17.94       13.87      2.41 o 
   3  19  12      111.95      138.61      5.11 o 
   0  20  12        0.15        1.87      3.19 o 
   1  20  12        7.62        8.20      2.39 o 
   2  20  12        4.79       10.29      2.55 o 
   1   0  13      524.58      541.93      4.93 o 
   2   0  13      423.76      401.66      6.49 o 
   3   0  13        7.27        8.52      3.22 o 
   4   0  13       10.52        9.98      1.80 o 
   5   0  13        5.49        3.34      1.75 o 
   6   0  13       84.59       83.11      3.61 o 
   7   0  13       71.07       69.77      4.24 o 
   8   0  13       11.60       11.29      2.68 o 
   9   0  13       12.27       13.97      2.93 o 
   0   1  13      404.60      429.70      4.43 o 
   1   1  13      539.46      523.77      3.80 o 
   2   1  13        0.45       -0.64      0.86 o 
   3   1  13     1042.78     1044.98      6.94 o 
   4   1  13      275.84      265.92      3.64 o 
   5   1  13       54.17       51.95      2.03 o 
   6   1  13       23.55       29.74      1.88 o 
   7   1  13       51.41       46.22      2.31 o 
   8   1  13       57.01       55.42      2.60 o 
   9   1  13      199.89      192.20      7.40 o 
   0   2  13       59.81       64.69      2.01 o 
   1   2  13      151.68      146.78      2.01 o 
   2   2  13      231.26      215.88      2.69 o 
   3   2  13      523.60      522.80      4.59 o 
   4   2  13      283.27      277.90      3.73 o 
   5   2  13      122.37      107.79      2.65 o 
   6   2  13      228.18      208.72      3.70 o 
   7   2  13       68.88       67.01      2.55 o 
   8   2  13      117.28      110.27      3.25 o 
   9   2  13       24.33       26.93      2.69 o 
   0   3  13      520.65      530.74      5.39 o 
   1   3  13      124.28      111.82      2.02 o 
   2   3  13       37.88       41.29      1.24 o 
   3   3  13      663.79      621.11      5.08 o 
   4   3  13      215.94      198.26      3.36 o 
   5   3  13      685.53      634.67      6.03 o 
   6   3  13      174.35      174.45      4.48 o 
   7   3  13      131.86      123.58      3.18 o 
   8   3  13       26.30       28.05      2.32 o 
   9   3  13      145.03      152.40      4.11 o 
   0   4  13        2.98        3.94      1.49 o 
   1   4  13       66.12       62.59      1.57 o 
   2   4  13      557.88      539.75      4.51 o 
   3   4  13     1034.65     1021.22      6.43 o 
   4   4  13      242.85      245.18      4.04 o 
   5   4  13      268.80      282.17      4.22 o 
   6   4  13       65.37       59.76      2.45 o 
   7   4  13       23.33       20.82      2.04 o 
   8   4  13        1.05        0.63      1.68 o 
   9   4  13       19.41       20.16      2.44 o 
   0   5  13      422.79      404.67      5.32 o 
   1   5  13       46.69       57.75      1.71 o 
   2   5  13      183.02      163.53      2.52 o 
   3   5  13      482.11      384.93      3.68 o 
   4   5  13      221.99      211.38      3.10 o 
   5   5  13     1279.83     1211.20      9.27 o 
   6   5  13        2.77        2.37      1.50 o 
   7   5  13      144.82      140.39      3.79 o 
   8   5  13       54.60       50.88      2.71 o 
   9   5  13        8.08        9.86      2.13 o 
   0   6  13       94.34       87.85      2.77 o 
   1   6  13       71.55       54.45      1.63 o 
   2   6  13      175.52      164.02      2.54 o 
   3   6  13      447.34      386.55      3.65 o 
   4   6  13       23.86       23.99      1.44 o 
   5   6  13      155.35      160.63      2.96 o 
   6   6  13       81.98       85.27      3.36 o 
   7   6  13      280.76      276.63      5.05 o 
   8   6  13       23.06       24.15      2.53 o 
   9   6  13       20.75       21.53      2.46 o 
   0   7  13      822.94      783.85      8.03 o 
   1   7  13      267.65      198.11      2.95 o 
   2   7  13      301.89      284.57      3.20 o 
   3   7  13      708.53      637.96      5.42 o 
   4   7  13        0.66        1.14      1.06 o 
   5   7  13       66.06       64.96      2.15 o 
   6   7  13       20.48       21.92      1.75 o 
   7   7  13      175.17      170.77      4.12 o 
   8   7  13        2.99        2.92      2.43 o 
   9   7  13       26.45       23.60      2.88 o 
   0   8  13        3.75        4.15      1.45 o 
   1   8  13      849.17      768.43      5.71 o 
   2   8  13       55.65       58.64      1.80 o 
   3   8  13      530.10      480.16      5.00 o 
   4   8  13        0.54        1.39      1.04 o 
   5   8  13      158.79      151.45      3.04 o 
   6   8  13        5.29        4.46      1.39 o 
   7   8  13      117.26      117.25      3.14 o 
   8   8  13       47.03       51.34      3.06 o 
   0   9  13       59.22       48.84      3.16 o 
   1   9  13     1448.64     1257.60      8.26 o 
   2   9  13       28.62       22.15      1.45 o 
   3   9  13      107.67       96.53      2.50 o 
   4   9  13       51.24       52.70      2.19 o 
   5   9  13        1.53       -0.70      1.34 o 
   6   9  13       63.99       56.20      2.42 o 
   7   9  13       29.59       29.46      2.25 o 
   8   9  13        8.40        8.90      2.33 o 
   0  10  13       17.18       15.31      2.05 o 
   1  10  13       62.30       57.64      1.95 o 
   2  10  13       10.92        9.73      1.41 o 
   3  10  13      443.90      425.07      4.92 o 
   4  10  13       14.06       21.84      1.70 o 
   5  10  13       39.47       38.75      1.93 o 
   6  10  13       43.05       48.87      2.32 o 
   7  10  13       41.44       45.05      2.60 o 
   8  10  13        5.36        3.18      1.73 o 
   0  11  13      578.17      534.61      8.99 o 
   1  11  13      427.46      393.15      4.68 o 
   2  11  13      202.18      186.85      3.51 o 
   3  11  13      254.16      251.76      3.76 o 
   4  11  13      111.93      114.88      3.01 o 
   5  11  13      277.53      261.73      4.65 o 
   6  11  13       25.39       21.68      1.96 o 
   7  11  13       29.10       33.41      2.45 o 
   8  11  13        1.17        3.49      1.84 o 
   0  12  13       10.56        7.98      2.01 o 
   1  12  13      226.15      205.04      3.55 o 
   2  12  13       86.41       86.48      2.78 o 
   3  12  13       93.13       76.06      2.36 o 
   4  12  13      100.01      107.54      2.94 o 
   5  12  13      220.30      231.68      4.84 o 
   6  12  13        0.89       -1.70      1.70 o 
   7  12  13       43.16       44.90      2.71 o 
   0  13  13      124.71      113.94      4.06 o 
   1  13  13      248.76      221.65      3.93 o 
   2  13  13      195.04      182.94      3.68 o 
   3  13  13       27.65       37.31      2.17 o 
   4  13  13        1.13        1.49      1.46 o 
   5  13  13      167.66      159.33      5.17 o 
   6  13  13       14.87       14.89      2.25 o 
   7  13  13       36.69       35.12      2.87 o 
   0  14  13       11.93       14.64      2.34 o 
   1  14  13      106.92      122.96      3.17 o 
   2  14  13       56.33       53.55      2.43 o 
   3  14  13        3.66        6.15      1.86 o 
   4  14  13       44.45       45.27      2.73 o 
   5  14  13      105.59      109.55      3.52 o 
   6  14  13        6.21        4.27      1.82 o 
   0  15  13        4.81        5.23      2.12 o 
   1  15  13       65.62       79.89      2.80 o 
   2  15  13        0.40       -1.60      1.60 o 
   3  15  13       25.65       29.37      2.46 o 
   4  15  13       60.37       54.50      2.91 o 
   5  15  13       24.65       29.79      2.74 o 
   6  15  13       36.61       33.73      2.81 o 
   0  16  13        9.71        8.14      2.60 o 
   1  16  13       70.04       76.08      3.19 o 
   2  16  13        5.08        4.02      2.50 o 
   3  16  13       84.39       85.34      3.45 o 
   4  16  13       23.23       23.42      2.66 o 
   5  16  13       25.51       30.02      2.73 o 
   0  17  13       17.60       18.75      3.07 o 
   1  17  13      568.51      608.17      8.99 o 
   2  17  13        3.92        3.30      1.89 o 
   3  17  13       44.19       55.82      3.46 o 
   4  17  13       35.75       38.62      2.75 o 
   5  17  13        2.70        1.85      1.99 o 
   0  18  13        0.99        1.69      2.89 o 
   1  18  13       34.95       38.69      3.20 o 
   2  18  13       64.25       77.12      3.65 o 
   3  18  13        8.55        6.19      2.14 o 
   4  18  13       64.46       65.35      3.69 o 
   0  19  13        4.91        9.03      3.30 o 
   1  19  13       42.13       52.80      4.34 o 
   2  19  13       22.53       18.87      2.70 o 
   3  19  13        3.92        0.35      2.06 o 
   0  20  13       14.32       16.81      4.42 o 
   1  20  13       32.43       38.80      4.10 o 
   0   0  14      162.16      180.26      5.80 o 
   1   0  14      141.59      149.30      3.40 o 
   2   0  14       91.87       83.06      3.00 o 
   3   0  14      304.94      290.28      5.27 o 
   4   0  14        1.83        0.85      1.53 o 
   5   0  14      111.77      112.59      3.90 o 
   6   0  14      129.25      116.93      4.23 o 
   7   0  14       32.80       27.37      2.88 o 
   8   0  14      228.36      219.24      6.16 o 
   9   0  14        0.28        1.00      3.42 o 
   0   1  14     1107.42     1166.69      8.53 o 
   1   1  14     7241.60     6900.22     28.87 o 
   2   1  14      148.22      180.44      2.72 o 
   3   1  14     1009.85      962.38      7.83 o 
   4   1  14      155.03      140.09      2.82 o 
   5   1  14      201.78      186.82      3.37 o 
   6   1  14      160.61      152.91      4.65 o 
   7   1  14      150.82      147.78      3.49 o 
   8   1  14       16.78       15.78      1.96 o 
   9   1  14       63.69       63.82      3.45 o 
   0   2  14        1.07       -0.04      1.25 o 
   1   2  14      966.00      948.59      5.94 o 
   2   2  14      521.22      499.14      4.19 o 
   3   2  14      251.26      246.71      3.61 o 
   4   2  14       17.20       16.82      1.52 o 
   5   2  14       28.95       30.02      1.90 o 
   6   2  14      416.91      409.09      5.13 o 
   7   2  14       75.92       69.76      2.86 o 
   8   2  14      136.06      143.30      3.88 o 
   9   2  14        5.53        4.32      2.01 o 
   0   3  14      386.50      363.22      5.41 o 
   1   3  14      542.51      453.15      4.06 o 
   2   3  14       85.49       76.14      1.66 o 
   3   3  14      315.03      285.03      3.64 o 
   4   3  14      423.48      397.17      4.77 o 
   5   3  14       91.52       80.76      2.58 o 
   6   3  14      166.70      150.68      3.50 o 
   7   3  14      327.31      304.29      5.73 o 
   8   3  14        0.67       -1.67      1.67 o 
   9   3  14       32.62       33.72      2.63 o 
   0   4  14        0.07        0.55      1.26 o 
   1   4  14       48.77       45.53      1.53 o 
   2   4  14      119.92      106.04      2.15 o 
   3   4  14     1400.63     1377.80      7.93 o 
   4   4  14       63.95       61.73      2.32 o 
   5   4  14      253.88      231.21      3.95 o 
   6   4  14       69.84       65.19      2.58 o 
   7   4  14      142.29      136.40      3.82 o 
   8   4  14       23.14       20.65      2.23 o 
   9   4  14       22.51       26.38      2.52 o 
   0   5  14      185.61      145.89      3.45 o 
   1   5  14      111.07      110.30      2.15 o 
   2   5  14       50.81       47.27      1.58 o 
   3   5  14       11.71       11.20      1.10 o 
   4   5  14      288.72      264.68      3.51 o 
   5   5  14      225.07      206.96      3.77 o 
   6   5  14      242.20      230.60      4.40 o 
   7   5  14      109.12      106.36      3.51 o 
   8   5  14       18.85       18.57      2.35 o 
   9   5  14        9.73       12.99      2.30 o 
   0   6  14        5.14        5.05      1.47 o 
   1   6  14      267.72      233.44      3.17 o 
   2   6  14      174.14      164.63      2.62 o 
   3   6  14      131.16      124.36      2.56 o 
   4   6  14      197.83      188.55      3.28 o 
   5   6  14      299.44      275.63      3.80 o 
   6   6  14      140.66      132.31      3.53 o 
   7   6  14      315.54      312.37      6.13 o 
   8   6  14       46.45       52.00      2.98 o 
   0   7  14       37.69       31.20      2.12 o 
   1   7  14     2232.86     1938.94     10.46 o 
   2   7  14       70.38       69.53      2.00 o 
   3   7  14      109.08       99.14      2.47 o 
   4   7  14       75.40       74.21      2.16 o 
   5   7  14       62.11       56.99      2.16 o 
   6   7  14      104.43      100.61      2.70 o 
   7   7  14       57.97       57.13      2.88 o 
   8   7  14       94.71       85.84      3.66 o 
   0   8  14       59.56       57.42      3.61 o 
   1   8  14      243.07      211.77      3.05 o 
   2   8  14        4.51        2.10      1.20 o 
   3   8  14      231.98      210.74      3.44 o 
   4   8  14       11.97        9.82      1.47 o 
   5   8  14        2.23        4.75      1.31 o 
   6   8  14        3.76        3.63      1.40 o 
   7   8  14       22.22       21.27      2.57 o 
   8   8  14      170.07      171.08      4.72 o 
   0   9  14       18.09       16.80      1.87 o 
   1   9  14     1743.94     1528.22      9.55 o 
   2   9  14       55.77       52.53      2.04 o 
   3   9  14      220.24      192.16      3.39 o 
   4   9  14        2.08        2.16      1.35 o 
   5   9  14       43.67       35.90      2.19 o 
   6   9  14       12.21       10.70      1.62 o 
   7   9  14       33.79       33.37      2.15 o 
   8   9  14       65.98       69.12      3.66 o 
   0  10  14        3.03       -0.04      1.68 o 
   1  10  14      583.01      522.62      5.13 o 
   2  10  14       44.04       50.29      2.06 o 
   3  10  14      337.30      302.53      4.25 o 
   4  10  14       12.23        9.99      1.52 o 
   5  10  14       52.68       56.89      2.48 o 
   6  10  14        4.60       -0.54      1.44 o 
   7  10  14        1.24        0.65      1.63 o 
   8  10  14       62.13       72.66      3.69 o 
   0  11  14       89.49       86.60      4.21 o 
   1  11  14      397.47      345.26      4.49 o 
   2  11  14       83.60       82.72      2.50 o 
   3  11  14      783.18      712.58      6.75 o 
   4  11  14       12.04       12.15      1.94 o 
   5  11  14       75.77       65.05      2.66 o 
   6  11  14       50.02       52.86      2.34 o 
   7  11  14        7.73        4.91      1.80 o 
   0  12  14       81.25       74.82      3.44 o 
   1  12  14       33.61       33.45      1.92 o 
   2  12  14       43.27       41.79      2.18 o 
   3  12  14      768.05      773.97      8.83 o 
   4  12  14       97.41      101.07      3.26 o 
   5  12  14      299.14      310.47      5.57 o 
   6  12  14       12.86        9.70      2.10 o 
   7  12  14      108.95      116.79      4.10 o 
   0  13  14       31.06       32.72      2.78 o 
   1  13  14       20.36       16.51      1.68 o 
   2  13  14       25.82       28.46      2.04 o 
   3  13  14      118.10       95.58      3.12 o 
   4  13  14        9.91       15.73      2.03 o 
   5  13  14       45.00       34.88      2.78 o 
   6  13  14       22.02       19.91      2.41 o 
   7  13  14       12.90       16.52      2.42 o 
   0  14  14        0.02        1.22      1.97 o 
   1  14  14        4.78        4.53      1.57 o 
   2  14  14       94.76       99.77      3.16 o 
   3  14  14       62.69       69.39      3.07 o 
   4  14  14       25.22       21.46      2.34 o 
   5  14  14      190.16      182.80      5.60 o 
   6  14  14       14.81       15.19      2.33 o 
   0  15  14      270.93      253.64      6.12 o 
   1  15  14      100.39      106.06      3.31 o 
   2  15  14       71.32       75.69      3.19 o 
   3  15  14      125.48      144.76      4.19 o 
   4  15  14       18.49       22.54      2.54 o 
   5  15  14       12.72       12.01      2.37 o 
   6  15  14       19.97       21.58      4.58 o 
   0  16  14        3.89        3.45      2.23 o 
   1  16  14       60.28       67.74      3.01 o 
   2  16  14        2.86        0.52      1.98 o 
   3  16  14       48.26       51.88      3.05 o 
   4  16  14        9.78        8.85      2.14 o 
   5  16  14       62.06       63.73      3.48 o 
   0  17  14        7.46        9.12      2.80 o 
   1  17  14       21.75       17.43      2.55 o 
   2  17  14        1.31        1.76      2.04 o 
   3  17  14       31.81       29.78      3.10 o 
   4  17  14        9.99       10.09      2.25 o 
   0  18  14        1.19        3.57      2.79 o 
   1  18  14       11.30       12.64      2.50 o 
   2  18  14        6.14        5.36      2.78 o 
   3  18  14       81.75       90.81      3.73 o 
   0  19  14        3.88        4.24      3.73 o 
   1  19  14       60.77       66.65      3.64 o 
   2  19  14        4.07        3.56      2.34 o 
   1   0  15     2089.24     1944.02     15.22 o 
   2   0  15     2033.96     1900.87     15.39 o 
   3   0  15      225.57      196.91      5.02 o 
   4   0  15       50.90       38.94      2.92 o 
   5   0  15        6.52        4.44      1.85 o 
   6   0  15       53.78       51.61      3.25 o 
   7   0  15       11.23        9.35      2.45 o 
   8   0  15       10.27       13.27      2.83 o 
   9   0  15       11.79       15.31      3.88 o 
   0   1  15      315.58      284.31      6.34 o 
   1   1  15       11.71       12.26      1.82 o 
   2   1  15      464.67      486.13      4.63 o 
   3   1  15      661.24      612.31      6.47 o 
   4   1  15      171.79      163.55      3.28 o 
   5   1  15      134.08      129.14      3.13 o 
   6   1  15       87.77       81.90      2.77 o 
   7   1  15       20.27       19.38      1.96 o 
   8   1  15      111.39       95.13      3.24 o 
   9   1  15       80.51       78.75      3.38 o 
   0   2  15       19.33       17.92      2.43 o 
   1   2  15       12.19       15.25      1.37 o 
   2   2  15       82.09       78.76      2.06 o 
   3   2  15     1104.14     1072.66      8.14 o 
   4   2  15       11.01       13.19      1.55 o 
   5   2  15       62.04       66.02      2.80 o 
   6   2  15      199.50      202.37      4.19 o 
   7   2  15       28.16       27.25      2.65 o 
   8   2  15        3.78        5.09      1.89 o 
   9   2  15       69.08       72.37      3.34 o 
   0   3  15      428.90      376.56      5.65 o 
   1   3  15      672.25      655.97      5.12 o 
   2   3  15      135.84      132.81      2.58 o 
   3   3  15     2036.83     1849.49     11.66 o 
   4   3  15     1583.32     1485.00     10.45 o 
   5   3  15     1278.41     1185.60      9.45 o 
   6   3  15       93.48       87.47      2.91 o 
   7   3  15      131.26      124.63      3.74 o 
   8   3  15        0.12       -0.36      1.74 o 
   0   4  15        4.15        4.44      1.61 o 
   1   4  15        5.92        7.51      1.12 o 
   2   4  15      395.91      364.80      3.98 o 
   3   4  15       11.45       19.46      1.44 o 
   4   4  15      138.24      126.55      3.08 o 
   5   4  15      246.92      246.26      5.52 o 
   6   4  15       35.55       31.39      2.26 o 
   7   4  15      195.06      193.99      5.49 o 
   8   4  15        8.36        6.83      2.08 o 
   0   5  15      188.86      176.96      4.15 o 
   1   5  15      984.71      839.15      6.23 o 
   2   5  15      323.86      270.56      3.42 o 
   3   5  15     1343.53     1172.82      7.81 o 
   4   5  15      653.85      612.63      6.36 o 
   5   5  15      875.44      820.61      8.64 o 
   6   5  15      210.59      213.66      4.41 o 
   7   5  15       69.16       66.51      3.05 o 
   8   5  15        0.81        0.64      1.88 o 
   0   6  15        0.97        1.40      1.46 o 
   1   6  15       32.79       26.05      1.49 o 
   2   6  15      511.63      445.07      4.47 o 
   3   6  15      178.46      149.80      2.90 o 
   4   6  15      133.02      131.43      2.68 o 
   5   6  15      421.77      416.64      5.59 o 
   6   6  15      169.64      169.19      3.98 o 
   7   6  15       75.76       75.54      3.31 o 
   8   6  15       26.76       25.00      2.89 o 
   0   7  15     1023.01      916.11      9.23 o 
   1   7  15      986.21      771.57      6.10 o 
   2   7  15      742.60      676.18      6.02 o 
   3   7  15      500.46      410.49      4.86 o 
   4   7  15       37.75       31.92      1.87 o 
   5   7  15      271.59      246.04      3.75 o 
   6   7  15      183.73      189.22      6.16 o 
   7   7  15      157.50      145.98      4.01 o 
   8   7  15        3.02        3.39      2.10 o 
   0   8  15        0.84       -0.19      1.64 o 
   1   8  15      186.29      165.65      2.80 o 
   2   8  15      220.87      191.97      3.47 o 
   3   8  15      163.80      169.11      3.21 o 
   4   8  15       64.08       59.02      2.32 o 
   5   8  15       48.43       46.56      2.50 o 
   6   8  15        9.22        9.05      1.43 o 
   7   8  15       50.54       53.73      2.87 o 
   8   8  15       38.31       41.41      3.00 o 
   0   9  15      488.86      423.28      6.20 o 
   1   9  15      372.08      285.54      3.81 o 
   2   9  15       50.52       49.02      2.14 o 
   3   9  15      111.38      100.08      2.78 o 
   4   9  15       24.22       26.08      1.88 o 
   5   9  15       70.05       59.55      2.56 o 
   6   9  15        5.39        4.13      1.45 o 
   7   9  15        5.42        5.21      1.98 o 
   8   9  15       21.05       18.54      3.34 o 
   0  10  15       65.94       56.97      4.00 o 
   1  10  15       61.24       59.93      2.09 o 
   2  10  15       25.53       25.10      1.78 o 
   3  10  15      118.46      102.20      2.89 o 
   4  10  15       26.57       23.20      1.88 o 
   5  10  15       10.11       11.27      1.78 o 
   6  10  15       18.53       16.14      1.68 o 
   7  10  15       73.15       73.70      2.89 o 
   0  11  15      307.81      274.75      5.80 o 
   1  11  15       68.20       70.27      2.57 o 
   2  11  15      321.18      306.16      4.42 o 
   3  11  15       80.83       90.74      2.85 o 
   4  11  15       31.43       31.23      2.21 o 
   5  11  15       68.54       61.67      2.67 o 
   6  11  15       24.48       30.59      3.13 o 
   7  11  15       18.05       23.55      2.30 o 
   0  12  15        1.26        1.71      1.93 o 
   1  12  15       26.74       24.72      1.83 o 
   2  12  15       53.57       59.82      2.53 o 
   3  12  15      138.92      145.17      3.50 o 
   4  12  15       20.09       23.47      2.16 o 
   5  12  15       76.10       75.71      3.92 o 
   6  12  15       12.81       11.88      2.22 o 
   7  12  15       25.70       24.82      3.01 o 
   0  13  15      121.88      123.23      4.38 o 
   1  13  15       57.31       57.65      2.52 o 
   2  13  15       22.42       25.84      2.07 o 
   3  13  15      118.86      109.70      3.41 o 
   4  13  15       14.76        8.73      2.02 o 
   5  13  15      343.78      337.43      7.55 o 
   6  13  15       50.21       47.58      3.02 o 
   0  14  15        0.22       -0.43      1.99 o 
   1  14  15        8.63        9.75      1.76 o 
   2  14  15       34.51       30.96      2.24 o 
   3  14  15        0.18        0.27      1.64 o 
   4  14  15       35.77       35.04      3.83 o 
   5  14  15       72.11       79.18      5.80 o 
   6  14  15       12.17        5.26      2.26 o 
   0  15  15       25.84       28.81      2.98 o 
   1  15  15       60.76       70.16      2.90 o 
   2  15  15        3.55        6.20      1.85 o 
   3  15  15       51.53       54.51      3.61 o 
   4  15  15        9.39       10.15      2.30 o 
   5  15  15       49.17       42.16      3.78 o 
   0  16  15       35.69       43.24      3.42 o 
   1  16  15       12.47       13.04      2.11 o 
   2  16  15       41.00       41.29      2.69 o 
   3  16  15       14.46       16.69      2.39 o 
   4  16  15       14.94        9.95      2.34 o 
   0  17  15       12.47       16.19      3.09 o 
   1  17  15       19.98       25.66      2.43 o 
   2  17  15       19.09       21.43      2.51 o 
   3  17  15        4.73        1.35      2.00 o 
   4  17  15       11.19        7.59      2.89 o 
   0  18  15       17.88       19.72      3.86 o 
   1  18  15       26.32       23.72      2.85 o 
   2  18  15       21.98       21.27      2.73 o 
   3  18  15       12.48        7.41      4.42 o 
   0  19  15        1.51        2.19      5.94 o 
   0   0  16        3.54       -0.48      3.03 o 
   1   0  16        1.24        2.94      1.50 o 
   2   0  16        0.02       -1.45      1.45 o 
   3   0  16      115.11      102.77      3.89 o 
   4   0  16        0.19       -0.10      1.82 o 
   5   0  16        7.54        3.90      2.23 o 
   6   0  16      204.40      219.32      7.98 o 
   7   0  16       49.80       43.32      3.76 o 
   8   0  16       14.89       11.31      2.83 o 
   0   1  16     2625.73     2404.69     20.62 o 
   1   1  16     2150.43     1993.49     11.97 o 
   2   1  16      253.89      201.93      3.08 o 
   3   1  16      450.64      407.85      5.31 o 
   4   1  16      294.75      288.58      4.48 o 
   5   1  16      252.68      229.81      4.05 o 
   6   1  16       81.99       76.40      2.83 o 
   7   1  16      118.52      112.12      3.27 o 
   8   1  16      178.64      172.78      4.09 o 
   0   2  16        1.67        0.82      1.69 o 
   1   2  16      453.78      447.98      5.10 o 
   2   2  16      235.64      233.64      3.28 o 
   3   2  16        5.03        5.99      1.47 o 
   4   2  16      132.23      135.06      3.11 o 
   5   2  16       12.89       13.85      1.70 o 
   6   2  16      142.77      146.86      3.63 o 
   7   2  16       19.48       15.40      2.06 o 
   8   2  16       75.97       78.32      3.26 o 
   0   3  16      414.09      348.13      7.72 o 
   1   3  16      855.22      821.99      6.58 o 
   2   3  16     1747.86     1737.25     11.87 o 
   3   3  16      748.77      714.41      7.49 o 
   4   3  16       12.11       14.58      1.58 o 
   5   3  16      261.88      255.14      4.29 o 
   6   3  16       60.66       59.94      3.03 o 
   7   3  16       49.70       45.36      2.74 o 
   8   3  16        7.59        4.69      2.08 o 
   0   4  16       11.18        8.52      2.09 o 
   1   4  16      385.69      380.91      4.17 o 
   2   4  16      618.12      548.49      5.60 o 
   3   4  16        8.77        7.05      1.20 o 
   4   4  16      232.12      231.28      4.00 o 
   5   4  16      332.39      321.44      4.76 o 
   6   4  16       59.04       50.35      2.64 o 
   7   4  16      175.02      166.35      4.28 o 
   8   4  16       15.99       15.01      2.35 o 
   0   5  16      294.09      287.01      5.26 o 
   1   5  16        9.24       10.05      1.28 o 
   2   5  16        7.14        3.36      1.18 o 
   3   5  16       80.00       71.49      2.10 o 
   4   5  16      538.11      511.84      5.60 o 
   5   5  16      107.59      105.72      3.32 o 
   6   5  16       50.78       54.66      2.95 o 
   7   5  16       41.59       40.56      2.70 o 
   8   5  16       46.85       51.72      3.05 o 
   0   6  16       60.72       63.46      2.93 o 
   1   6  16       83.63       83.26      2.19 o 
   2   6  16      355.04      329.97      4.09 o 
   3   6  16       78.01       67.79      2.14 o 
   4   6  16      213.53      230.53      3.08 o 
   5   6  16       29.78       31.21      2.13 o 
   6   6  16       17.82       20.77      2.17 o 
   7   6  16       97.12       95.44      3.48 o 
   8   6  16       22.25       20.30      2.46 o 
   0   7  16     1772.20     1580.75     14.39 o 
   1   7  16      189.81      205.73      3.20 o 
   2   7  16       11.49       10.04      1.35 o 
   3   7  16        7.49        5.67      1.37 o 
   4   7  16       30.41       22.25      1.74 o 
   5   7  16       43.45       36.33      2.59 o 
   6   7  16       68.38       65.11      2.87 o 
   7   7  16      164.64      158.19      4.23 o 
   8   7  16        1.27        0.86      1.98 o 
   0   8  16        1.79        2.99      1.77 o 
   1   8  16       16.09       11.32      1.35 o 
   2   8  16      141.93      125.43      2.96 o 
   3   8  16       18.88       19.56      1.72 o 
   4   8  16      118.70      117.24      3.14 o 
   5   8  16       13.62       11.29      1.60 o 
   6   8  16      113.89      122.84      3.58 o 
   7   8  16      110.04      114.42      3.75 o 
   0   9  16      230.76      188.21      4.36 o 
   1   9  16       67.33       53.16      2.09 o 
   2   9  16      175.99      167.98      4.80 o 
   3   9  16       82.17       76.45      2.59 o 
   4   9  16       13.87       15.53      1.83 o 
   5   9  16       23.71       23.88      2.00 o 
   6   9  16       21.63       23.56      1.72 o 
   7   9  16       31.81       36.37      2.82 o 
   0  10  16       59.54       62.80      4.30 o 
   1  10  16       34.27       40.00      1.99 o 
   2  10  16      441.45      396.79      5.17 o 
   3  10  16       36.61       39.37      2.19 o 
   4  10  16      190.74      181.06      4.64 o 
   5  10  16       57.05       62.43      2.73 o 
   6  10  16       45.03       49.23      2.90 o 
   7  10  16       59.80       56.35      3.69 o 
   0  11  16       83.59       90.27      4.84 o 
   1  11  16      311.88      272.28      4.42 o 
   2  11  16        9.84        9.28      1.72 o 
   3  11  16        2.05        0.51      1.56 o 
   4  11  16       45.30       42.49      2.47 o 
   5  11  16       15.63       19.56      2.13 o 
   6  11  16       46.68       49.61      3.00 o 
   7  11  16        5.46        3.73      2.99 o 
   0  12  16       11.54       11.24      2.30 o 
   1  12  16        6.72        5.85      1.61 o 
   2  12  16       21.56       18.44      1.91 o 
   3  12  16       31.24       30.36      2.29 o 
   4  12  16       60.58       54.97      2.82 o 
   5  12  16        1.16        2.94      1.87 o 
   6  12  16       19.43       20.63      3.06 o 
   0  13  16       17.16       13.89      2.76 o 
   1  13  16       16.06       20.13      1.97 o 
   2  13  16        3.39        1.84      1.59 o 
   3  13  16       52.04       61.33      2.85 o 
   4  13  16       76.97       68.56      3.90 o 
   5  13  16       84.85       95.66      4.56 o 
   6  13  16        6.84        7.64      2.33 o 
   0  14  16        0.01       -2.05      2.05 o 
   1  14  16       96.29      102.53      3.25 o 
   2  14  16        2.96       -0.09      1.59 o 
   3  14  16       98.89       99.46      3.48 o 
   4  14  16       53.35       50.79      3.48 o 
   5  14  16       13.50       13.69      2.57 o 
   0  15  16       97.67      103.38      4.47 o 
   1  15  16        1.05       -0.42      1.58 o 
   2  15  16       40.19       36.61      2.61 o 
   3  15  16       23.53       27.06      2.46 o 
   4  15  16        0.95        1.01      3.04 o 
   5  15  16        8.22        5.79      2.49 o 
   0  16  16        3.12        2.13      2.69 o 
   1  16  16        7.05        7.94      2.02 o 
   2  16  16      134.04      155.93      4.25 o 
   3  16  16        1.04        2.41      1.97 o 
   4  16  16       37.64       38.36      5.03 o 
   0  17  16        1.40        1.34      3.08 o 
   1  17  16       62.27       63.74      3.16 o 
   2  17  16        4.73        5.73      2.19 o 
   3  17  16       40.90       46.66      3.22 o 
   0  18  16        8.88       15.02      3.73 o 
   1  18  16        1.55        4.10      2.18 o 
   1   0  17      111.23      131.47      4.43 o 
   2   0  17      226.60      233.33      5.16 o 
   3   0  17      102.36       95.84      3.90 o 
   4   0  17       34.91       39.30      3.53 o 
   5   0  17        0.17        0.35      2.02 o 
   6   0  17        0.63        3.14      3.47 o 
   7   0  17       20.81       17.09      3.12 o 
   8   0  17       13.14       17.04      3.13 o 
   0   1  17     1795.09     1896.15     20.14 o 
   1   1  17       64.34       69.21      3.12 o 
   2   1  17      100.22       90.19      2.34 o 
   3   1  17       48.26       55.16      2.66 o 
   4   1  17       88.20       98.13      3.49 o 
   5   1  17       61.58       59.19      2.60 o 
   6   1  17       81.17       70.41      2.80 o 
   7   1  17       56.51       61.14      2.91 o 
   8   1  17       82.64       88.52      3.44 o 
   0   2  17        7.71        8.54      1.56 o 
   1   2  17       60.65       57.61      2.22 o 
   2   2  17      167.76      164.16      4.80 o 
   3   2  17      136.80      133.74      4.68 o 
   4   2  17      175.67      179.55      3.70 o 
   5   2  17       50.38       46.49      2.28 o 
   6   2  17       19.17       21.90      2.05 o 
   7   2  17       34.64       32.96      2.61 o 
   8   2  17        0.52        2.70      2.05 o 
   0   3  17       28.29       25.60      2.21 o 
   1   3  17      288.57      263.39      4.10 o 
   2   3  17      173.20      193.69      3.90 o 
   3   3  17      183.64      182.28      3.37 o 
   4   3  17      240.20      218.33      3.90 o 
   5   3  17        7.10        4.35      1.53 o 
   6   3  17       25.46       24.20      2.11 o 
   7   3  17       18.16       17.42      2.28 o 
   8   3  17        6.55        6.12      2.18 o 
   0   4  17        0.41        0.83      1.55 o 
   1   4  17       72.34       71.51      2.07 o 
   2   4  17       43.68       44.15      2.55 o 
   3   4  17      114.57      109.50      3.05 o 
   4   4  17       26.98       31.22      2.00 o 
   5   4  17      100.10      100.26      2.96 o 
   6   4  17        5.92        5.76      1.81 o 
   7   4  17       35.10       37.19      2.65 o 
   8   4  17       23.29       22.23      2.58 o 
   0   5  17       18.45       16.05      2.05 o 
   1   5  17       13.31       12.65      1.36 o 
   2   5  17      103.14       92.05      3.53 o 
   3   5  17       43.31       37.88      2.29 o 
   4   5  17      143.00      127.37      2.89 o 
   5   5  17       35.17       29.92      2.14 o 
   6   5  17       18.21       16.32      2.09 o 
   7   5  17       23.27       24.47      2.46 o 
   8   5  17       11.41       13.09      2.32 o 
   0   6  17        1.65        2.00      1.71 o 
   1   6  17       21.28       19.31      1.53 o 
   2   6  17        9.19       11.08      1.37 o 
   3   6  17        1.10       -0.46      1.19 o 
   4   6  17      199.84      202.02      4.45 o 
   5   6  17       91.29       99.37      3.06 o 
   6   6  17      253.78      239.37      4.74 o 
   7   6  17        0.53        0.20      1.80 o 
   0   7  17      326.35      324.12      5.95 o 
   1   7  17       13.39       16.65      1.44 o 
   2   7  17       61.55       56.57      2.09 o 
   3   7  17        4.41        5.04      1.46 o 
   4   7  17       65.83       63.73      3.12 o 
   5   7  17        7.01        6.56      1.88 o 
   6   7  17       74.96       77.89      3.05 o 
   7   7  17        3.42        2.50      1.94 o 
   0   8  17       19.49       23.11      2.62 o 
   1   8  17       37.08       32.66      1.82 o 
   2   8  17       58.93       66.68      2.43 o 
   3   8  17        8.72       10.30      1.68 o 
   4   8  17      318.38      306.92      5.62 o 
   5   8  17        8.62        5.92      1.97 o 
   6   8  17      258.56      260.46      4.69 o 
   7   8  17       15.38       15.80      2.25 o 
   0   9  17      179.75      142.78      4.55 o 
   1   9  17        1.75        0.16      1.29 o 
   2   9  17      169.34      168.77      4.00 o 
   3   9  17        7.87        8.17      1.79 o 
   4   9  17       23.03       20.61      2.51 o 
   5   9  17        2.24        1.15      1.54 o 
   6   9  17       29.00       25.52      2.71 o 
   7   9  17       68.86       76.59      3.24 o 
   0  10  17       19.03       19.55      2.46 o 
   1  10  17        6.19        5.52      1.62 o 
   2  10  17       66.56       67.80      2.59 o 
   3  10  17       57.95       59.63      2.53 o 
   4  10  17       79.07       70.84      2.95 o 
   5  10  17        7.56       10.48      1.91 o 
   6  10  17        9.99       15.94      2.44 o 
   0  11  17       46.72       66.77      3.50 o 
   1  11  17       24.08       19.06      1.90 o 
   2  11  17       59.08       54.30      2.64 o 
   3  11  17       31.47       27.95      2.13 o 
   4  11  17       47.34       47.24      2.64 o 
   5  11  17       21.72       22.42      2.53 o 
   6  11  17       67.58       67.11      3.61 o 
   0  12  17        4.25        4.16      3.38 o 
   1  12  17       20.17       23.54      1.99 o 
   2  12  17       15.21       13.33      1.96 o 
   3  12  17        5.22        9.11      2.08 o 
   4  12  17       81.47       88.55      3.29 o 
   5  12  17       10.80        8.50      2.21 o 
   6  12  17        6.49       10.87      2.95 o 
   0  13  17      262.23      269.96      6.40 o 
   1  13  17        0.10        2.06      1.59 o 
   2  13  17      185.46      182.87      5.76 o 
   3  13  17        2.16        0.66      1.78 o 
   4  13  17       81.88       82.11      3.71 o 
   5  13  17       22.25       23.26      2.76 o 
   0  14  17        5.67        7.33      2.47 o 
   1  14  17       15.29       15.64      2.05 o 
   2  14  17       33.16       40.53      2.54 o 
   3  14  17       56.99       61.48      3.23 o 
   4  14  17       22.40       29.39      2.84 o 
   5  14  17       28.11       26.18      3.14 o 
   0  15  17       94.34       98.55      5.01 o 
   1  15  17       92.32      106.41      3.47 o 
   2  15  17       73.51       76.98      3.98 o 
   3  15  17        4.23        5.02      2.01 o 
   4  15  17        4.73        1.28      2.30 o 
   0  16  17       32.21       33.25      3.72 o 
   1  16  17        6.53        2.61      1.96 o 
   2  16  17       24.40       22.93      2.51 o 
   3  16  17       13.45       14.71      2.30 o 
   0  17  17       47.59       59.49      5.05 o 
   1  17  17      168.23      192.59      5.17 o 
   2  17  17        3.48        4.18      2.07 o 
   0   0  18        1.69        0.29      3.14 o 
   1   0  18       23.02       20.34      2.89 o 
   2   0  18       24.55       29.27      2.98 o 
   3   0  18       74.32       77.98      3.65 o 
   4   0  18       74.84       86.48      4.05 o 
   5   0  18        1.07        1.25      2.30 o 
   6   0  18       61.92       64.36      4.20 o 
   7   0  18       60.93       54.61      4.31 o 
   8   0  18        0.03        3.90      2.67 o 
   0   1  18        0.12       13.33      2.65 o 
   1   1  18       10.42        4.51      1.30 o 
   2   1  18      226.45      221.78      4.15 o 
   3   1  18       22.06       20.78      2.23 o 
   4   1  18        4.18        5.47      1.53 o 
   5   1  18       44.23       47.21      2.51 o 
   6   1  18       40.44       44.18      3.12 o 
   7   1  18        3.32        1.91      1.83 o 
   8   1  18       48.87       45.51      3.30 o 
   0   2  18        9.88        9.73      2.62 o 
   1   2  18        5.61        3.66      1.37 o 
   2   2  18       19.16       20.11      1.99 o 
   3   2  18       72.91       70.62      3.50 o 
   4   2  18       81.81       83.44      3.13 o 
   5   2  18       33.66       31.43      2.40 o 
   6   2  18       85.36       93.79      3.20 o 
   7   2  18      102.18      115.56      3.85 o 
   8   2  18       20.37       20.68      3.84 o 
   0   3  18      165.29      151.55      4.10 o 
   1   3  18      111.05      126.14      3.11 o 
   2   3  18      355.81      365.70      5.34 o 
   3   3  18       72.88       73.86      2.87 o 
   4   3  18       37.90       40.35      2.19 o 
   5   3  18        6.29        5.70      1.57 o 
   6   3  18       34.40       38.87      3.00 o 
   7   3  18       56.09       64.24      3.17 o 
   0   4  18        3.71        3.88      1.74 o 
   1   4  18       16.91       17.92      1.74 o 
   2   4  18       20.69       17.46      2.02 o 
   3   4  18       38.95       41.80      2.55 o 
   4   4  18        9.81        9.50      1.66 o 
   5   4  18       89.12       95.10      3.15 o 
   6   4  18       10.58        9.98      2.00 o 
   7   4  18        8.62        7.05      2.05 o 
   0   5  18      323.30      344.78      8.06 o 
   1   5  18        3.21        3.80      1.26 o 
   2   5  18      199.01      180.75      3.21 o 
   3   5  18       25.01       25.55      2.25 o 
   4   5  18      131.16      122.62      3.71 o 
   5   5  18        1.93        1.59      1.59 o 
   6   5  18        6.68        5.97      1.88 o 
   7   5  18       13.48       12.91      2.86 o 
   0   6  18        0.51        0.01      1.75 o 
   1   6  18        8.67        2.59      1.34 o 
   2   6  18       32.58       30.98      1.89 o 
   3   6  18      123.51      123.63      3.81 o 
   4   6  18       46.44       51.81      2.94 o 
   5   6  18      173.59      157.73      3.47 o 
   6   6  18       49.22       49.31      3.18 o 
   7   6  18       23.99       26.55      2.75 o 
   0   7  18       39.69       31.48      2.58 o 
   1   7  18      239.59      247.16      3.96 o 
   2   7  18      355.54      346.75      4.88 o 
   3   7  18       11.81       10.81      1.66 o 
   4   7  18       39.41       44.12      2.84 o 
   5   7  18       18.10       21.18      2.52 o 
   6   7  18       37.19       33.07      2.37 o 
   7   7  18       60.04       66.08      3.16 o 
   0   8  18        6.09        8.78      2.32 o 
   1   8  18       12.68       11.45      1.66 o 
   2   8  18       42.90       42.69      2.15 o 
   3   8  18       29.05       28.87      2.24 o 
   4   8  18       71.63       69.05      2.71 o 
   5   8  18       69.20       73.80      3.56 o 
   6   8  18       84.26       86.83      4.84 o 
   7   8  18       15.53        9.68      2.08 o 
   0   9  18      307.33      320.38      9.85 o 
   1   9  18       36.93       35.37      2.07 o 
   2   9  18       52.87       54.71      2.47 o 
   3   9  18        8.71        9.22      1.74 o 
   4   9  18       65.09       65.21      2.81 o 
   5   9  18       13.14       15.46      2.39 o 
   6   9  18      118.47      126.66      4.55 o 
   0  10  18       11.00       10.28      2.50 o 
   1  10  18       34.63       36.07      2.28 o 
   2  10  18       32.96       30.06      2.10 o 
   3  10  18       35.38       37.91      2.46 o 
   4  10  18       50.13       51.50      2.72 o 
   5  10  18        6.08        4.02      2.01 o 
   6  10  18       49.52       53.32      3.52 o 
   0  11  18      186.54      178.94      5.76 o 
   1  11  18        4.34        7.87      1.75 o 
   2  11  18       48.29       48.82      2.62 o 
   3  11  18        2.43        3.52      1.73 o 
   4  11  18       69.87       73.00      3.15 o 
   5  11  18       14.62       14.93      2.14 o 
   6  11  18       93.27      102.17      4.67 o 
   0  12  18        6.53       10.12      2.47 o 
   1  12  18       45.39       46.11      3.23 o 
   2  12  18        2.65       -1.03      1.75 o 
   3  12  18       60.21       64.66      3.13 o 
   4  12  18       34.86       31.83      2.75 o 
   5  12  18        5.08        5.76      2.10 o 
   0  13  18        1.65        1.02      2.48 o 
   1  13  18        2.79        3.47      1.76 o 
   2  13  18       56.77       56.15      2.88 o 
   3  13  18       13.28       13.64      2.18 o 
   4  13  18       42.02       47.10      3.30 o 
   5  13  18        5.64        5.13      2.29 o 
   0  14  18       12.75       13.33      2.97 o 
   1  14  18        2.70        6.98      2.09 o 
   2  14  18        4.29        2.99      1.84 o 
   3  14  18       17.19       17.56      2.61 o 
   4  14  18      226.27      241.54      5.76 o 
   0  15  18       54.94       63.37      6.32 o 
   1  15  18       27.20       26.76      2.74 o 
   2  15  18        3.52        4.40      2.06 o 
   3  15  18        6.31        7.17      2.37 o 
   0  16  18        3.55        4.87      2.94 o 
   1  16  18        3.07        3.53      2.02 o 
   2  16  18       88.51      100.38      3.77 o 
   1   0  19        0.14        2.48      2.41 o 
   2   0  19       43.10       39.44      2.66 o 
   3   0  19      270.65      246.43      5.86 o 
   4   0  19      220.51      235.30      6.13 o 
   5   0  19      142.82      155.86      5.62 o 
   6   0  19       17.71       22.10      3.28 o 
   7   0  19        0.01       -2.59      2.59 o 
   0   1  19      438.26      420.32     10.22 o 
   1   1  19        0.75        0.56      1.67 o 
   2   1  19      354.97      358.09      5.54 o 
   3   1  19        2.07        1.22      1.43 o 
   4   1  19       18.05       15.58      1.84 o 
   5   1  19        4.19        4.15      1.73 o 
   6   1  19       52.75       56.98      2.93 o 
   7   1  19        7.29        8.99      2.18 o 
   0   2  19       24.12       26.50      3.59 o 
   1   2  19       30.07       31.16      2.11 o 
   2   2  19       75.73       79.83      3.01 o 
   3   2  19       14.12       14.37      1.55 o 
   4   2  19       70.58       70.96      2.94 o 
   5   2  19       40.59       38.45      2.42 o 
   6   2  19       98.39       98.93      3.49 o 
   7   2  19        8.95        8.95      2.16 o 
   0   3  19        1.17       -0.62      1.44 o 
   1   3  19       52.82       51.31      2.81 o 
   2   3  19       85.36       84.11      4.02 o 
   3   3  19       38.88       44.89      3.50 o 
   4   3  19       56.23       58.14      3.22 o 
   5   3  19       50.00       43.75      2.49 o 
   6   3  19       15.60       16.62      2.16 o 
   7   3  19       64.65       65.18      3.22 o 
   0   4  19       19.79       20.77      2.32 o 
   1   4  19        6.90        7.66      1.65 o 
   2   4  19       65.19       60.77      3.05 o 
   3   4  19        6.55        8.87      2.11 o 
   4   4  19        1.24        3.91      2.02 o 
   5   4  19       64.72       74.92      3.08 o 
   6   4  19       11.12       14.88      2.11 o 
   7   4  19       23.98       29.19      2.70 o 
   0   5  19       13.25       13.60      2.22 o 
   1   5  19       39.27       41.44      2.04 o 
   2   5  19       18.71       17.35      1.96 o 
   3   5  19      212.86      213.37      4.82 o 
   4   5  19        5.84        2.41      2.27 o 
   5   5  19       51.41       49.73      2.49 o 
   6   5  19        1.91        2.45      1.77 o 
   7   5  19       26.31       30.39      2.63 o 
   0   6  19        1.02       -0.53      1.70 o 
   1   6  19       10.19        9.64      1.66 o 
   2   6  19       43.21       46.92      2.13 o 
   3   6  19       22.56       26.35      2.65 o 
   4   6  19       16.59       16.63      2.27 o 
   5   6  19      113.84      119.07      4.23 o 
   6   6  19       81.37       83.91      3.18 o 
   7   6  19       64.43       66.97      3.23 o 
   0   7  19        2.01       -1.40      2.09 o 
   1   7  19       83.76       86.82      2.78 o 
   2   7  19       29.00       34.77      2.17 o 
   3   7  19      185.33      175.24      3.56 o 
   4   7  19      102.00      108.24      3.95 o 
   5   7  19       14.96       14.20      2.47 o 
   6   7  19        7.89        8.85      2.41 o 
   0   8  19        5.36        6.03      2.20 o 
   1   8  19        9.94       11.66      1.78 o 
   2   8  19        2.82        2.33      1.56 o 
   3   8  19        6.37        6.78      1.68 o 
   4   8  19       16.61       16.86      2.42 o 
   5   8  19      116.02      123.65      4.37 o 
   6   8  19       34.72       38.18      3.19 o 
   0   9  19       71.18       67.24      3.87 o 
   1   9  19        7.09       10.73      1.73 o 
   2   9  19       98.06       92.53      3.69 o 
   3   9  19       40.57       52.11      3.23 o 
   4   9  19       38.01       38.58      2.38 o 
   5   9  19        5.00        4.71      2.21 o 
   6   9  19        4.94        6.83      2.78 o 
   0  10  19        5.10        7.28      2.43 o 
   1  10  19        6.78        6.59      1.77 o 
   2  10  19       20.11       21.55      2.03 o 
   3  10  19       25.01       27.57      2.53 o 
   4  10  19        9.87        7.77      2.02 o 
   5  10  19       86.11       95.09      4.09 o 
   0  11  19       13.30        9.69      4.18 o 
   1  11  19       88.04       81.90      3.14 o 
   2  11  19      109.42      110.56      3.81 o 
   3  11  19        4.30        5.10      1.99 o 
   4  11  19       29.79       29.77      2.47 o 
   5  11  19       23.03       26.20      2.87 o 
   0  12  19        0.36       -0.46      2.50 o 
   1  12  19        1.92        1.63      2.46 o 
   2  12  19       34.98       32.81      2.47 o 
   3  12  19       13.31       13.70      2.27 o 
   4  12  19       24.70       28.87      2.71 o 
   5  12  19       57.54       59.11      3.10 o 
   0  13  19       12.64       17.37      4.89 o 
   1  13  19       12.77       14.41      2.14 o 
   2  13  19       25.20       27.79      2.47 o 
   3  13  19       13.07       12.85      2.44 o 
   4  13  19       68.57       76.26      3.64 o 
   0  14  19        0.12        4.72      2.78 o 
   1  14  19       25.79       33.25      2.53 o 
   2  14  19       20.69       23.23      2.51 o 
   3  14  19       16.14       21.53      2.57 o 
   0  15  19       25.85       30.60      3.83 o 
   1  15  19       72.54       84.57      3.37 o 
   2  15  19       98.87      107.20      4.08 o 
   0   0  20      126.96      126.06      7.78 o 
   1   0  20        0.51        4.60      2.68 o 
   2   0  20       13.73       11.30      3.52 o 
   3   0  20        1.87        2.12      2.19 o 
   4   0  20       11.03        5.81      2.33 o 
   5   0  20        0.05       -0.09      2.34 o 
   6   0  20        7.54        8.52      2.94 o 
   7   0  20        0.29        3.67      2.91 o 
   0   1  20      142.43      155.22      6.32 o 
   1   1  20       27.81       29.31      2.69 o 
   2   1  20       33.37       33.18      2.35 o 
   3   1  20       11.93       10.13      2.17 o 
   4   1  20       51.69       52.29      2.71 o 
   5   1  20       11.82       12.78      2.00 o 
   6   1  20        7.34        5.22      1.97 o 
   7   1  20       20.57       24.40      2.77 o 
   0   2  20       16.87       15.20      3.64 o 
   1   2  20       84.62       89.93      2.72 o 
   2   2  20      139.92      146.61      4.11 o 
   3   2  20       26.43       23.63      2.28 o 
   4   2  20       40.01       35.42      2.26 o 
   5   2  20       15.03       13.39      2.04 o 
   6   2  20       62.39       57.82      3.53 o 
   7   2  20       24.30       30.34      2.84 o 
   0   3  20      500.05      516.72     10.24 o 
   1   3  20      496.97      496.73      6.56 o 
   2   3  20       81.39       89.02      3.29 o 
   3   3  20       31.51       27.02      2.44 o 
   4   3  20       14.36       12.55      2.21 o 
   5   3  20       82.85       78.85      3.01 o 
   6   3  20       46.23       47.67      2.97 o 
   7   3  20       65.06       65.64      4.47 o 
   0   4  20       44.45       46.61      2.77 o 
   1   4  20      190.02      191.68      5.30 o 
   2   4  20       76.06       76.31      3.39 o 
   3   4  20       59.28       53.72      2.93 o 
   4   4  20      103.04       94.67      4.63 o 
   5   4  20       26.36       29.81      2.97 o 
   6   4  20        0.70       -0.81      1.76 o 
   0   5  20        5.41        6.95      2.35 o 
   1   5  20      226.11      236.87      3.75 o 
   2   5  20       64.57       63.89      3.03 o 
   3   5  20       22.39       14.14      2.20 o 
   4   5  20       80.51       85.66      4.27 o 
   5   5  20        7.82        5.41      2.34 o 
   6   5  20       47.18       52.74      2.85 o 
   0   6  20       11.90        7.97      2.17 o 
   1   6  20       33.24       37.51      2.20 o 
   2   6  20       52.30       61.48      3.25 o 
   3   6  20      420.86      428.94      7.42 o 
   4   6  20        8.42        4.37      2.27 o 
   5   6  20       52.84       56.56      3.35 o 
   6   6  20       41.89       48.17      3.36 o 
   0   7  20      426.67      407.59      7.69 o 
   1   7  20        0.11        1.95      1.42 o 
   2   7  20       59.92       60.23      2.68 o 
   3   7  20       28.68       38.65      3.49 o 
   4   7  20       44.46       48.06      4.36 o 
   5   7  20       77.48       79.84      3.79 o 
   6   7  20       12.23       15.60      2.76 o 
   0   8  20       39.47       36.56      3.19 o 
   1   8  20       37.39       38.92      2.39 o 
   2   8  20       58.12       65.25      2.94 o 
   3   8  20        9.62        7.78      1.62 o 
   4   8  20        7.22        6.89      2.18 o 
   5   8  20      108.57      110.82      4.82 o 
   6   8  20       25.84       33.88      3.23 o 
   0   9  20       30.03       39.59      3.75 o 
   1   9  20        6.08        6.49      1.95 o 
   2   9  20       12.54       14.46      2.03 o 
   3   9  20       79.34       80.46      4.68 o 
   4   9  20       77.42       81.92      3.81 o 
   5   9  20       86.23       79.88      3.90 o 
   0  10  20       12.26       13.76      3.15 o 
   1  10  20        4.71        5.52      1.87 o 
   2  10  20       21.00       19.32      2.20 o 
   3  10  20      101.77      111.66      4.36 o 
   4  10  20        5.93        5.98      2.06 o 
   5  10  20       23.06       23.01      2.85 o 
   0  11  20      135.59      132.58      6.52 o 
   1  11  20       23.40       22.41      2.44 o 
   2  11  20       33.86       38.79      3.07 o 
   3  11  20       63.99       60.16      3.20 o 
   4  11  20       10.02        9.52      2.06 o 
   0  12  20       17.55       21.11      6.23 o 
   1  12  20       16.56       20.86      2.31 o 
   2  12  20       15.02       18.10      2.33 o 
   3  12  20        0.71       -0.50      1.93 o 
   4  12  20        4.62        2.05      2.01 o 
   0  13  20       15.10       17.22      3.25 o 
   1  13  20       26.79       29.60      2.60 o 
   2  13  20        3.19        6.69      2.10 o 
   3  13  20        4.12        4.71      2.21 o 
   0  14  20       15.98       16.57      4.68 o 
   1  14  20       33.40       35.11      2.94 o 
   2  14  20      100.26      108.82      3.90 o 
   1   0  21       24.54       34.28      4.41 o 
   2   0  21       82.60       71.86      5.70 o 
   3   0  21       60.71       64.74      3.88 o 
   4   0  21        4.27        3.96      2.52 o 
   5   0  21        3.19        5.46      2.66 o 
   6   0  21       38.40       42.62      4.01 o 
   0   1  21       55.56       62.26      4.46 o 
   1   1  21      133.19      132.56      5.13 o 
   2   1  21       23.76       22.97      2.93 o 
   3   1  21      181.20      186.31      6.52 o 
   4   1  21       41.66       38.72      2.38 o 
   5   1  21       92.58       97.20      3.39 o 
   6   1  21       52.58       55.52      3.02 o 
   0   2  21       11.42       12.73      3.39 o 
   1   2  21      164.97      174.93      4.97 o 
   2   2  21       37.08       43.54      2.67 o 
   3   2  21       60.56       72.54      3.42 o 
   4   2  21        2.33        5.70      2.04 o 
   5   2  21       33.98       37.89      2.61 o 
   6   2  21       38.73       41.66      2.92 o 
   0   3  21        4.04        5.22      3.40 o 
   1   3  21      166.56      176.99      4.86 o 
   2   3  21        0.51       -0.34      1.75 o 
   3   3  21       60.18       65.65      3.18 o 
   4   3  21       93.58       96.97      3.82 o 
   5   3  21       37.55       46.44      3.40 o 
   6   3  21       22.88       24.91      2.70 o 
   0   4  21       21.07       21.78      3.46 o 
   1   4  21        5.50        3.53      1.73 o 
   2   4  21       32.68       40.12      3.05 o 
   3   4  21       20.16       19.69      2.42 o 
   4   4  21      109.32      114.23      7.39 o 
   5   4  21       13.27       13.06      2.61 o 
   6   4  21       10.57        9.02      2.21 o 
   0   5  21       17.41       19.90      2.92 o 
   1   5  21       77.01       80.44      3.57 o 
   2   5  21       23.88       31.37      2.58 o 
   3   5  21       95.79       93.23      4.00 o 
   4   5  21       64.25       70.92      4.12 o 
   5   5  21       23.32       25.43      3.09 o 
   6   5  21        9.77        9.28      2.65 o 
   0   6  21        6.88        2.25      2.34 o 
   1   6  21       57.00       57.25      2.76 o 
   2   6  21        3.21        3.38      2.11 o 
   3   6  21       76.05       82.84      3.89 o 
   4   6  21        4.67        7.38      2.69 o 
   5   6  21       10.06        7.38      2.59 o 
   0   7  21        3.11        1.68      2.38 o 
   1   7  21      195.12      197.98      4.23 o 
   2   7  21        8.81        9.07      2.27 o 
   3   7  21        9.46        9.32      2.44 o 
   4   7  21       30.66       28.76      3.12 o 
   5   7  21        5.18        3.14      2.29 o 
   0   8  21        2.51        7.83      3.66 o 
   1   8  21       42.90       38.77      2.47 o 
   2   8  21       49.81       59.07      2.81 o 
   3   8  21       14.72       18.13      2.93 o 
   4   8  21      122.31      127.77      5.73 o 
   5   8  21      150.17      157.95      5.04 o 
   0   9  21       40.07       42.62      4.46 o 
   1   9  21        3.26        1.95      1.85 o 
   2   9  21       91.86       96.75      3.55 o 
   3   9  21      193.26      204.47      5.77 o 
   4   9  21       12.46       12.80      2.60 o 
   5   9  21       27.69       28.38      3.08 o 
   0  10  21        4.84        4.61      2.81 o 
   1  10  21      125.52      136.18      4.22 o 
   2  10  21       95.11      103.03      4.04 o 
   3  10  21      232.84      249.29      5.01 o 
   4  10  21       44.78       40.69      3.30 o 
   0  11  21      253.20      274.68      8.33 o 
   1  11  21      179.24      196.55      5.99 o 
   2  11  21      179.11      196.05      4.99 o 
   3  11  21      118.61      132.32      4.28 o 
   4  11  21       44.93       54.21      4.90 o 
   0  12  21      137.74      163.92      6.99 o 
   1  12  21      277.66      300.96      6.60 o 
   2  12  21       39.76       48.52      3.18 o 
   3  12  21       55.07       57.80      3.31 o 
   0  13  21      259.27      289.60      9.00 o 
   1  13  21      713.49      749.04      9.37 o 
   2  13  21      143.88      165.25      5.36 o 
   0   0  22        8.21        8.62      4.42 o 
   1   0  22       18.66       15.74      3.91 o 
   2   0  22        0.99        7.30      3.43 o 
   3   0  22       92.10       97.36      8.06 o 
   4   0  22       41.35       45.20      3.56 o 
   5   0  22       20.06       20.94      3.47 o 
   6   0  22        1.22        3.13      4.88 o 
   0   1  22        0.10        1.41      2.77 o 
   1   1  22       61.92       54.31      3.68 o 
   2   1  22       28.45       24.91      3.09 o 
   3   1  22       87.73       83.51      3.45 o 
   4   1  22       43.48       45.70      3.17 o 
   5   1  22      218.73      235.63      4.90 o 
   0   2  22        9.70       11.17      4.27 o 
   1   2  22       27.90       31.01      3.18 o 
   2   2  22        8.25        7.73      2.51 o 
   3   2  22       28.38       23.62      2.58 o 
   4   2  22       56.27       62.72      3.56 o 
   5   2  22      105.68       98.34      4.10 o 
   0   3  22        8.07        7.01      3.16 o 
   1   3  22        1.96        3.59      2.29 o 
   2   3  22        4.93        7.74      2.03 o 
   3   3  22       58.99       63.11      3.37 o 
   4   3  22       34.57       32.92      3.66 o 
   5   3  22        5.21        9.03      2.49 o 
   0   4  22        1.72       -2.49      2.86 o 
   1   4  22       12.19       12.41      2.21 o 
   2   4  22       36.66       39.29      2.91 o 
   3   4  22        9.44        6.26      2.24 o 
   4   4  22       13.27       15.06      2.69 o 
   5   4  22       40.09       48.90      3.60 o 
   0   5  22        7.92        7.98      3.66 o 
   1   5  22       27.26       32.86      2.57 o 
   2   5  22       87.80       96.97      3.90 o 
   3   5  22       31.39       33.88      3.78 o 
   4   5  22       27.57       31.59      3.38 o 
   5   5  22        2.85        5.30      2.72 o 
   0   6  22        0.01        2.36      2.24 o 
   1   6  22       45.15       52.98      3.20 o 
   2   6  22       68.35       79.39      4.06 o 
   3   6  22       20.19       21.51      2.84 o 
   4   6  22       31.57       37.75      3.99 o 
   5   6  22       61.69       66.81      4.08 o 
   0   7  22        6.10        3.20      2.65 o 
   1   7  22      242.16      265.78      4.83 o 
   2   7  22       29.18       27.92      2.91 o 
   3   7  22      115.55      111.58      5.89 o 
   4   7  22       28.90       33.11      3.49 o 
   0   8  22       17.15       12.74      3.32 o 
   1   8  22       94.33      101.84      3.53 o 
   2   8  22       18.24       18.43      2.73 o 
   3   8  22       60.04       55.40      3.67 o 
   4   8  22       40.79       47.36      3.89 o 
   0   9  22       64.46       60.60      5.07 o 
   1   9  22       71.14       72.76      3.45 o 
   2   9  22       12.45       11.66      2.21 o 
   3   9  22      302.40      325.83      7.60 o 
   4   9  22       26.75       36.35      3.28 o 
   0  10  22       48.71       46.86      4.85 o 
   1  10  22       16.69       10.41      2.45 o 
   2  10  22       58.15       59.67      5.42 o 
   3  10  22      129.08      148.08      7.61 o 
   0  11  22       66.88       61.85      6.36 o 
   1  11  22       43.83       57.75      3.84 o 
   2  11  22       33.11       34.23      3.77 o 
   0  12  22        0.02       -3.29      4.13 o 
   1  12  22      108.52      114.57      4.64 o 
   1   0  23       15.64       16.62      4.06 o 
   2   0  23      128.31      148.20      9.32 o 
   3   0  23      255.35      258.30     12.15 o 
   4   0  23       72.66       61.54      6.02 o 
   5   0  23      235.20      243.85      8.84 o 
   0   1  23       75.71       86.52      6.24 o 
   1   1  23       10.83       11.45      2.79 o 
   2   1  23       76.94       81.59      6.08 o 
   3   1  23       79.58       88.24      4.65 o 
   4   1  23       20.06       16.95      2.55 o 
   5   1  23       22.81       22.93      2.90 o 
   0   2  23      170.86      187.50      8.26 o 
   1   2  23       41.34       43.91      3.70 o 
   2   2  23       13.29       14.41      2.95 o 
   3   2  23      106.28      111.48      4.46 o 
   4   2  23       21.08       17.22      2.64 o 
   5   2  23       24.33       31.36      3.73 o 
   0   3  23      148.74      161.67      8.00 o 
   1   3  23      179.18      188.06      6.47 o 
   2   3  23       84.26       85.36      5.02 o 
   3   3  23       16.87       22.73      2.62 o 
   4   3  23       17.49       17.81      2.69 o 
   5   3  23        1.30        0.48      2.52 o 
   0   4  23        0.99       -3.29      3.29 o 
   1   4  23      180.35      192.64      6.06 o 
   2   4  23       72.01       81.47      4.09 o 
   3   4  23      100.74      101.69      4.16 o 
   4   4  23       40.59       42.30      3.60 o 
   0   5  23       60.97       78.63      6.25 o 
   1   5  23      109.58      119.44      3.98 o 
   2   5  23       32.32       38.08      3.82 o 
   3   5  23       16.70       16.89      2.87 o 
   4   5  23       12.09        8.74      2.73 o 
   0   6  23      113.88      125.70      7.45 o 
   1   6  23       67.82       75.16      4.78 o 
   2   6  23       18.92       24.91      2.97 o 
   3   6  23       45.69       43.22      3.57 o 
   4   6  23       66.68       70.39      4.35 o 
   0   7  23      111.22      114.89      6.92 o 
   1   7  23       26.03       22.90      2.92 o 
   2   7  23       52.28       55.65      3.78 o 
   3   7  23      102.94      101.03      4.80 o 
   4   7  23       68.42       76.88      5.33 o 
   0   8  23        0.94       -0.46      2.95 o 
   1   8  23      136.58      132.62      6.03 o 
   2   8  23      120.88      135.48      5.18 o 
   3   8  23      109.00      112.79      4.78 o 
   0   9  23       28.47       25.34      4.08 o 
   1   9  23       69.01       73.03      3.93 o 
   2   9  23       91.75       98.77      5.22 o 
   3   9  23      134.87      158.00      6.17 o 
   0  10  23       39.51       44.57      4.92 o 
   1  10  23      291.43      292.66      7.36 o 
   2  10  23       50.01       59.08      5.41 o 
   0  11  23        0.24        2.27      3.60 o 
   0   0  24      111.41      115.88     12.34 o 
   1   0  24      156.16      146.26      7.88 o 
   2   0  24      116.88      131.37     11.21 o 
   3   0  24       33.11       40.02      5.30 o 
   4   0  24       34.30       41.57      7.37 o 
   0   1  24       69.65       82.02     10.68 o 
   1   1  24      133.86      115.79      5.17 o 
   2   1  24       21.49       26.22      3.43 o 
   3   1  24       58.94       51.40      4.43 o 
   4   1  24       20.13       17.63      3.23 o 
   0   2  24        2.68        1.50      4.32 o 
   1   2  24      122.86      122.65      5.25 o 
   2   2  24        3.00        5.84      2.85 o 
   3   2  24       45.70       53.50      4.14 o 
   4   2  24        2.99        2.03      2.13 o 
   0   3  24        5.75        6.27      4.01 o 
   1   3  24      153.06      161.22      5.84 o 
   2   3  24        4.03        4.31      3.19 o 
   3   3  24       23.08       22.62      3.33 o 
   4   3  24       37.88       47.50      3.65 o 
   0   4  24       21.67       22.86      4.82 o 
   1   4  24      275.55      295.66      7.46 o 
   2   4  24       23.17       25.67      3.34 o 
   3   4  24       24.10       18.56      4.49 o 
   0   5  24        0.36        2.04      3.96 o 
   1   5  24      211.60      220.81      8.25 o 
   2   5  24        1.91        3.85      2.31 o 
   3   5  24      126.92      132.77      5.14 o 
   0   6  24        0.04       -2.40      3.55 o 
   1   6  24       89.67       87.37      5.79 o 
   2   6  24       24.58       26.35      3.07 o 
   3   6  24      136.31      132.34      5.29 o 
   0   7  24       21.31       30.42     16.68 o 
   1   7  24        0.75        0.47      2.41 o 
   2   7  24        2.41        1.47      2.39 o 
   0   8  24        0.24       -2.27      2.73 o 
   1   8  24        7.27        4.21      3.88 o 
   2   8  24       21.17       27.64      3.33 o 
   0   9  24       14.73       12.98      3.65 o 
   1   0  25        4.81        8.58      4.17 o 
   2   0  25       59.29       61.46     12.64 o 
   3   0  25        0.49        4.40      3.88 o 
   0   1  25        0.02        1.77      4.50 o 
   1   1  25       19.79       17.34      3.32 o 
   2   1  25      113.86      118.79      5.53 o 
   3   1  25       58.09       69.65      4.95 o 
   0   2  25       13.52       15.36      5.12 o 
   1   2  25        0.29        5.05      2.79 o 
   2   2  25       43.13       48.24      5.25 o 
   3   2  25       30.07       30.97      4.06 o 
   0   3  25        2.15        8.53      4.91 o 
   1   3  25        9.23        5.38      4.33 o 
   2   3  25        6.60        8.47      3.00 o 
   0   4  25       11.53        7.11      4.98 o 
   1   4  25       17.84       13.75      3.98 o 
   2   4  25        1.56        0.85      2.68 o 
   0   5  25        3.09       -1.59      6.47 o 
   1   5  25        6.81        5.50      3.47 o 
   2   5  25       39.95       36.07      4.16 o 
   0   6  25       83.80       78.95      8.30 o 
   1   6  25       28.51       36.92      4.74 o 
   0   0  26       42.03       50.36     10.11 o 
   1   0  26        1.44        3.68      7.92 o 
   0   1  26       19.82       21.76      5.98 o 
   1   1  26       23.06       28.78      4.48 o 
   0   2  26       75.94       81.18      8.53 o 
                                                 
